# Supplementary material for: Identification of breast cancer subgroups and immune characterization based on glutamine metabolism-related genes
Source: BMC Med Genomics. 2024 Jan 10;17:17. doi: 10.1186/s12920-023-01792-5 (PMC10782609; doi:10.1186/s12920-023-01792-5)
Supplement: Supplementary file 2 — Supplementary Material 2 [file 12920_2023_1792_MOESM2_ESM.xlsx]

## Sheet: Table S2
Table S2: 1755 DEGs between the LR and HR subgroups.
logFC	logCPM	PValue	FDR
COL11A2	4.35236	3.34541	1.32e-235	2.38e-231
GLUL	-1.47525	10.4298	2.66e-182	2.39e-178
ACAN	3.52773	4.3093	2.09e-177	1.25e-173
CNMD	6.28494	0.357801	4.53e-175	2.04e-171
PZP	3.92613	1.04091	3.11e-165	1.12e-161
TAFA3	3.08237	0.501442	3.72e-137	1.11e-133
GFRA3	3.51465	0.984733	3.65e-133	9.37e-130
SCRG1	3.66932	2.05873	3.09e-131	6.96e-128
COL9A1	4.78704	1.80296	3.68e-127	7.36e-124
PHKG1	2.46869	1.73656	2.29e-126	4.12e-123
HSD3B2	5.57709	-0.0618536	6.23e-125	1.02e-121
C6orf15	4.6225	2.38514	5.43e-124	8.15e-121
TTYH1	3.20415	3.66141	6.35e-124	8.78e-121
SOX8	3.25822	2.95626	1.76e-119	2.26e-116
CTXN3	5.45574	-1.57459	1.89e-117	2.26e-114
CYP19A1	3.24549	1.25409	2.44e-115	2.74e-112
STAR	2.61847	0.720337	4.84e-110	5.12e-107
KRT83	3.72029	0.340746	3.85e-109	3.85e-106
PHGDH	2.05511	6.70902	9.24e-108	8.75e-105
CLDN6	3.98162	1.31222	3.96e-107	3.57e-104
CCKBR	4.53229	0.265656	2.86e-106	2.45e-103
CHRM3	2.65768	2.43508	1.68e-104	1.37e-101
EN1	2.90494	4.11984	3.57e-104	2.8e-101
MOG	4.41422	-1.06385	1.59e-101	1.19e-98
GPR156	2.15031	0.835275	6.34e-101	4.56e-98
PSAT1	2.53719	4.20871	1.45e-100	1.01e-97
CYP11A1	2.54657	1.31101	3.85e-100	2.56e-97
DDN	2.41906	-0.709921	3.26e-99	2.09e-96
COL9A3	2.86058	4.14895	3.53e-99	2.19e-96
SRSF12	2.13729	0.716606	2.22e-98	1.33e-95
ARL9	2.07926	1.42453	2.22e-96	1.29e-93
TMSB15A	2.33862	1.75154	2.37e-95	1.34e-92
MPZ	2.53862	1.79673	7.65e-95	4.17e-92
UCHL1	2.07653	4.31154	1.36e-94	7.22e-92
CENPW	1.5728	3.69705	1.16e-93	5.96e-91
BPI	3.14535	0.293149	2.81e-93	1.4e-90
LIX1	2.97438	-1.3657	2.94e-93	1.43e-90
MAP2	1.75143	4.17607	5.22e-92	2.47e-89
NCAN	4.87483	2.91256	1.12e-91	5.16e-89
MLC1	3.09458	1.83911	3.81e-90	1.71e-87
CAMKV	3.49776	-1.09245	4.04e-90	1.77e-87
NEUROD2	3.72767	-0.717606	6.16e-89	2.64e-86
DLX6	3.30472	-0.332629	5.83e-88	2.44e-85
KLK14	3.54066	3.45886	7.32e-88	2.99e-85
NT5DC2	1.14002	5.73044	9.56e-88	3.82e-85
FBN3	2.86746	1.95461	9.89e-88	3.87e-85
TMCC2	1.86638	2.36807	1.86e-87	7.14e-85
HOXD13	2.97836	-0.757331	3.21e-87	1.2e-84
UGT8	2.66762	3.02526	1.32e-86	4.84e-84
RTL9	2.58689	0.541923	1.36e-86	4.9e-84
NRTN	2.09357	0.770014	2.68e-86	9.45e-84
CCNE1	1.83629	3.35448	7.99e-85	2.77e-82
LEMD1	3.45282	0.398913	3.9e-84	1.32e-81
LCTL	1.55662	-1.23489	3.99e-84	1.33e-81
ANKLE1	1.66457	0.131864	7.5e-83	2.46e-80
SCGB3A2	2.89527	-0.7171	6.41e-81	2.03e-78
MMP20	3.55177	-0.807629	9.91e-81	3.08e-78
HRK	2.39313	1.05738	1.53e-80	4.66e-78
DMRT1	3.6964	-1.7954	1.69e-80	5.06e-78
GPC2	1.75758	1.64225	2.25e-80	6.64e-78
RASGEF1C	2.71011	-0.190836	2.64e-80	7.65e-78
VSTM5	1.9781	0.479974	4.86e-80	1.39e-77
STAC	2.0359	1.87599	6.36e-80	1.79e-77
RNF222	2.47719	-1.5488	6.94e-80	1.92e-77
MELTF	1.85461	5.212	9.72e-80	2.65e-77
TKTL1	2.78415	-2.00672	1.47e-79	3.94e-77
CELF4	2.23358	0.839184	2.91e-79	7.69e-77
SH3GL3	3.00885	-1.20138	7.93e-79	2.04e-76
KCNQ4	1.93358	1.84242	8.05e-79	2.04e-76
TTLL4	1.06316	5.22084	2.32e-78	5.79e-76
C1QL4	2.70152	-0.103253	2.35e-78	5.8e-76
NOBOX	6.15788	-2.96684	3.25e-77	7.9e-75
MATN4	2.78863	-0.206264	6.1e-77	1.46e-74
C7orf61	1.85093	-2.00951	2.61e-76	6.1e-74
EGFR	2.11418	6.43355	5.26e-76	1.21e-73
ANKS6	1.33806	3.58589	9.48e-76	2.16e-73
POU5F1	1.62705	-0.230609	1.24e-75	2.8e-73
IGF2BP3	2.74933	0.281124	1.46e-75	3.24e-73
BARHL2	4.06642	-3.59437	2.03e-75	4.47e-73
DPYSL5	3.97483	1.30625	2.64e-75	5.72e-73
LOXL4	1.92521	3.32968	3.2e-75	6.85e-73
FOLH1	1.50722	2.5865	4.34e-75	9.19e-73
CDKN2A	1.83441	4.34459	6.84e-75	1.43e-72
FZD9	2.60395	0.978082	8.72e-75	1.8e-72
ATP6V1C2	1.79014	2.13477	1.25e-74	2.55e-72
PIMREG	1.3209	3.10989	2.01e-74	4.07e-72
FAM171A1	1.46951	4.77941	2.38e-74	4.76e-72
ESX1	4.89514	-3.14666	2.92e-74	5.77e-72
ROS1	3.3935	0.743862	8.58e-74	1.68e-71
APCDD1L	1.99235	2.66345	1.26e-73	2.44e-71
FSD1	2.33678	-0.0552373	1.49e-73	2.86e-71
SHC4	2.41743	3.23987	1.9e-73	3.56e-71
AMBN	4.29944	-3.56633	3.05e-73	5.6e-71
CDCA2	1.37683	3.47285	3.11e-73	5.65e-71
FOXC1	2.03116	4.94875	3.51e-73	6.32e-71
PRTFDC1	1.35354	2.9614	6.21e-73	1.11e-70
COL26A1	2.24132	0.466251	3.37e-72	5.77e-70
STAG3	1.40296	1.96031	4.77e-72	8.11e-70
CHODL	2.33239	1.42902	8.76e-72	1.47e-69
GGTLC2	3.41582	-3.27105	2.04e-71	3.36e-69
B3GNT5	1.61977	3.18502	2.06e-71	3.36e-69
ALKAL1	4.34623	-2.84447	2.85e-71	4.62e-69
OPRK1	3.40935	-0.0784575	3.81e-71	6.12e-69
SNORC	2.18694	2.83824	8.69e-71	1.38e-68
INA	3.21094	0.69048	2.93e-70	4.62e-68
ODC1	1.09398	5.90574	6.42e-70	9.96e-68
CRYAB	1.97661	6.40809	1.29e-69	1.93e-67
CENPA	1.3315	3.13217	1.34e-69	1.99e-67
SLCO5A1	1.80983	0.914972	1.4e-69	2.06e-67
CHGA	4.79973	6.58193	1.82e-69	2.66e-67
CYP27C1	2.15802	0.599918	1.84e-69	2.67e-67
AADAT	1.53248	2.46091	2.67e-69	3.85e-67
B3GNT7	1.5145	3.11448	3.46e-69	4.94e-67
ESYT3	1.67114	1.31518	3.66e-69	5.19e-67
CTSV	1.65333	3.36769	4.81e-69	6.77e-67
LEFTY2	2.65505	0.605241	7.8e-69	1.09e-66
KRT9	2.91905	-1.07216	1.52e-68	2.09e-66
ACTR3B	1.02018	3.86909	1.9e-68	2.59e-66
KLHL34	2.84926	-1.18807	8.06e-68	1.08e-65
IGF2BP2	1.96709	3.02749	1.09e-67	1.45e-65
PRDM13	4.34789	-2.11088	1.59e-67	2.07e-65
KRT34	4.22373	-2.48785	2.32e-67	3e-65
SLC6A15	3.40279	1.60389	2.53e-67	3.25e-65
EPHB3	1.27032	6.65994	3.56e-67	4.55e-65
OTX1	1.67108	2.21304	5.84e-67	7.4e-65
WNT6	2.41976	1.10461	7.89e-67	9.93e-65
MTRNR2L8	1.95529	0.65005	8.19e-67	1.02e-64
DNER	2.90544	1.70225	1.08e-66	1.33e-64
GDF5	2.2659	-0.135965	4.83e-66	5.88e-64
LPIN1	1.06399	5.39041	6.47e-66	7.81e-64
LMO4	1.29013	6.38107	1.16e-65	1.4e-63
ROPN1B	2.7112	2.55104	1.22e-65	1.45e-63
ABTB2	1.33464	3.62503	1.36e-65	1.61e-63
PROKR1	2.94848	-1.11368	4.55e-65	5.28e-63
NR2E1	3.43846	-1.52878	4.93e-65	5.68e-63
MEIG1	1.65742	-1.39892	7.22e-65	8.28e-63
TEX15	3.81738	-0.900391	9.19e-65	1.05e-62
DLX5	1.97836	1.58317	1.43e-64	1.61e-62
CRYBA2	3.07947	-1.27688	1.89e-64	2.12e-62
GDF9	-3.15087	3.31393	2.4e-64	2.68e-62
DLL3	2.34822	-0.324671	2.49e-64	2.76e-62
RAPSN	2.13328	-1.00918	3.25e-64	3.59e-62
NKX1.2	3.49462	0.674752	5.44e-64	5.97e-62
RLBP1	3.43378	-1.32534	6.81e-64	7.43e-62
KLK5	2.90901	4.6729	9.75e-64	1.05e-61
FAM3D	2.62965	1.04293	1.07e-63	1.14e-61
TRIM2	1.3116	5.16106	1.29e-63	1.37e-61
LDHB	1.489	2.68773	1.34e-63	1.42e-61
EPHX3	2.05405	0.997952	1.58e-63	1.67e-61
KIF1A	2.87995	4.325	2e-63	2.1e-61
SPAAR	1.61148	0.87916	2.9e-63	3e-61
STMN1	1.01061	7.82745	3.07e-63	3.15e-61
OCA2	2.9409	0.145621	3.51e-63	3.59e-61
CDC20	1.29467	5.52332	5.45e-63	5.54e-61
PTCHD1	2.4112	2.22744	5.91e-63	5.97e-61
ADD2	1.63759	2.82251	6.08e-63	6.12e-61
KHDRBS3	1.23034	3.91895	9.38e-63	9.38e-61
ACP7	2.62151	-1.01304	1.52e-62	1.51e-60
DSC2	1.44326	6.66933	1.94e-62	1.91e-60
DCHS2	2.08942	1.46427	1.99e-62	1.96e-60
TRIM72	-3.3416	1.7138	3.74e-62	3.63e-60
TMC3	-2.99423	1.08352	3.88e-62	3.76e-60
KLK6	3.01798	3.47987	3.95e-62	3.8e-60
PRM1	5.65297	-3.79985	4.5e-62	4.31e-60
PNMA3	2.1743	0.511876	6.89e-62	6.57e-60
ACTG2	2.15538	6.05403	1.12e-61	1.06e-59
PGBD5	1.8769	3.48137	1.55e-61	1.46e-59
KBTBD12	2.6835	-0.439089	1.96e-61	1.82e-59
CYP17A1	2.47563	-2.46441	1.99e-61	1.85e-59
MATN1	1.45822	-1.77041	2e-61	1.85e-59
C1QL2	3.23728	-0.00873409	2.56e-61	2.35e-59
MCM10	1.3057	3.98908	2.77e-61	2.53e-59
GABRA5	3.5483	-0.531995	3.67e-61	3.34e-59
CSRP2	1.22017	4.00888	4.09e-61	3.7e-59
TRIM71	2.13969	-1.66401	5.27e-61	4.74e-59
CACNG2	3.33559	-2.87335	5.29e-61	4.74e-59
ETV3L	2.66518	-1.3269	5.68e-61	5.06e-59
CDCA8	1.09231	4.73141	1.46e-60	1.29e-58
GJD2	4.77407	-3.56257	1.61e-60	1.42e-58
ST8SIA3	4.15533	-3.16487	2.17e-60	1.89e-58
SLC43A3	1.14372	4.68137	2.26e-60	1.96e-58
OR4B1	5.32436	-3.96126	7.87e-60	6.71e-58
CMTM5	2.81882	-0.997939	9.17e-60	7.79e-58
FOXL1	1.33308	1.22904	1.13e-59	9.54e-58
TMEM74	1.8385	-1.11883	1.17e-59	9.83e-58
HRCT1	2.1492	2.22661	1.37e-59	1.14e-57
OLIG2	3.10969	-3.33853	2.18e-59	1.8e-57
KRTAP9.4	5.29072	-3.86317	2.19e-59	1.8e-57
RASD2	1.48499	4.48051	2.28e-59	1.87e-57
ZBTB8B	2.22188	-1.09905	2.37e-59	1.93e-57
APBA2	1.41422	3.05116	3.56e-59	2.87e-57
SEPTIN3	1.54174	4.42167	4.09e-59	3.27e-57
RGMA	1.55653	4.31228	5.23e-59	4.16e-57
POU3F2	3.08177	-0.084597	5.67e-59	4.5e-57
RSPO4	2.12995	0.492545	1.03e-58	8.14e-57
MMP7	2.12373	6.75025	1.27e-58	9.98e-57
AURKB	1.24241	3.97194	1.38e-58	1.08e-56
MTHFD1L	1.08085	4.5677	1.96e-58	1.53e-56
CNKSR2	1.51116	0.655521	2.08e-58	1.61e-56
L3MBTL4	1.48798	2.39616	2.28e-58	1.76e-56
NOTUM	1.87834	0.333447	2.38e-58	1.83e-56
TTK	1.16247	4.19406	2.75e-58	2.11e-56
MLLT11	1.10554	3.01872	4.42e-58	3.37e-56
KCNK5	1.80343	4.30176	5.12e-58	3.89e-56
EXTL1	1.88887	2.82358	5.47e-58	4.14e-56
PRKX	1.11212	5.16919	5.72e-58	4.3e-56
NAT1	-2.35212	7.33168	6.24e-58	4.68e-56
MIA	2.11424	-3.17446	8.29e-58	6.19e-56
ORC1	1.1149	2.95464	9.95e-58	7.4e-56
ELAVL4	1.68003	-0.439917	1.79e-57	1.32e-55
PCARE	2.55772	-1.9597	2.24e-57	1.64e-55
BCL11A	2.00206	3.56212	2.82e-57	2.04e-55
SOX11	2.15482	4.21716	3.18e-57	2.28e-55
SRRM4	2.97031	-1.79925	3.53e-57	2.52e-55
FOXM1	1.22132	5.44864	3.56e-57	2.53e-55
SLC26A7	1.99876	0.799601	4.98e-57	3.53e-55
KRT1	-5.59885	4.57513	5.05e-57	3.57e-55
TAFA4	2.44377	-2.40381	7.54e-57	5.3e-55
ZNF462	1.23305	4.52351	8.07e-57	5.65e-55
HACD1	1.41268	1.79812	8.58e-57	5.99e-55
ANKRD1	2.29152	0.365434	9.2e-57	6.39e-55
HR	1.5301	4.60258	1.28e-56	8.79e-55
CDCA7	1.64597	3.58721	2.35e-56	1.59e-54
RNASE10	1.73609	-2.46841	5.22e-56	3.49e-54
EPHA7	2.1331	1.6656	5.22e-56	3.49e-54
RFLNA	1.61851	2.91787	6.22e-56	4.14e-54
SOX6	1.739	2.2732	8.56e-56	5.69e-54
PRSS12	2.17346	1.31521	9.02e-56	5.95e-54
CALB2	1.94604	4.04232	1.05e-55	6.88e-54
CRP	-6.69201	1.56534	1.12e-55	7.32e-54
TRPV4	1.20127	3.17207	1.23e-55	8.02e-54
TPRG1	-2.40388	5.96201	1.45e-55	9.44e-54
KIF2C	1.12625	4.8592	1.79e-55	1.16e-53
CDC25A	1.10354	3.26149	4.38e-55	2.8e-53
TAF7L	1.40474	-1.22298	5.82e-55	3.71e-53
PDIA2	2.10657	-0.682826	6.17e-55	3.92e-53
KCNMB2	2.24135	-2.31061	8.96e-55	5.68e-53
IGF2BP1	2.27602	0.0906594	9.34e-55	5.9e-53
RAD54L	1.07907	2.58783	9.46e-55	5.95e-53
CDH4	1.56551	0.85779	1.21e-54	7.62e-53
QRICH2	1.03585	2.65065	1.85e-54	1.15e-52
PADI2	1.65454	6.7368	1.89e-54	1.17e-52
TUBB4A	2.19545	0.0636575	2.55e-54	1.57e-52
MFGE8	1.31232	7.65799	2.58e-54	1.59e-52
QRFPR	2.25359	-1.05112	2.88e-54	1.76e-52
NES	1.12342	6.59987	3.17e-54	1.94e-52
RAD51AP1	1.01074	3.82697	4.13e-54	2.49e-52
GPT2	1.06835	5.71778	5.95e-54	3.58e-52
GSC2	2.59666	-3.93319	6.35e-54	3.81e-52
DNMT3B	1.01462	3.42253	6.91e-54	4.13e-52
S100B	2.01313	3.52053	1.15e-53	6.82e-52
NPM2	1.55884	-0.0797835	1.32e-53	7.84e-52
SCML2	1.23002	2.15311	1.38e-53	8.12e-52
PTGS2	2.05213	3.14054	1.5e-53	8.78e-52
TET1	1.07445	2.32219	2.02e-53	1.18e-51
DRAXIN	1.41474	1.31503	2.25e-53	1.31e-51
BTN1A1	-4.19285	1.34811	3.18e-53	1.83e-51
TRIP13	1.0489	4.55471	4.76e-53	2.71e-51
IMPA2	1.17009	4.97106	5.49e-53	3.12e-51
FSCN1	1.14039	6.55972	6.67e-53	3.77e-51
OVCH1	2.38733	-1.86117	7.99e-53	4.51e-51
LGR5	2.21157	1.85089	9.31e-53	5.24e-51
DNAH17	1.2844	2.07398	9.89e-53	5.55e-51
SMTNL2	1.89459	-0.524498	1.21e-52	6.77e-51
BTBD17	2.70864	-3.58687	1.48e-52	8.19e-51
FRMD3	1.27969	3.2772	1.79e-52	9.83e-51
MEX3A	1.28359	5.8747	2.56e-52	1.41e-50
GABBR2	2.94622	1.65139	2.97e-52	1.63e-50
SLC2A12	1.61979	1.50618	3.11e-52	1.7e-50
UCMA	3.58858	-4.09421	3.46e-52	1.88e-50
ART3	2.98682	3.06328	3.9e-52	2.11e-50
AUNIP	1.00126	2.29044	5.07e-52	2.73e-50
KCNG1	2.27133	2.43403	5.59e-52	3e-50
E2F2	1.11751	3.59585	6.51e-52	3.49e-50
FGF9	2.0408	-0.558816	6.79e-52	3.62e-50
C10orf90	2.1622	-0.285537	7e-52	3.71e-50
TICRR	1.11037	3.36506	7.48e-52	3.96e-50
KCNN4	1.50955	5.09085	7.84e-52	4.13e-50
PHF24	1.91468	0.285544	8.66e-52	4.54e-50
COLCA2	1.45393	0.314606	1.01e-51	5.27e-50
TMPRSS5	1.68176	0.231814	1.04e-51	5.44e-50
PTX3	2.068	2.42628	1.85e-51	9.49e-50
AIF1L	1.29744	6.04652	2.09e-51	1.06e-49
C4orf51	2.48774	-2.28049	2.09e-51	1.06e-49
CSPG4	1.1309	5.32732	2.11e-51	1.07e-49
TRPV3	1.69364	0.760549	2.59e-51	1.3e-49
DUSP9	2.20649	1.07218	3.27e-51	1.64e-49
MAMLD1	1.14498	2.99262	6.53e-51	3.25e-49
RYR1	1.50924	3.20836	6.53e-51	3.25e-49
NT5DC4	1.81191	-2.35561	7.77e-51	3.85e-49
ELF5	2.32124	5.40082	8.79e-51	4.35e-49
PDE9A	1.26822	3.39687	1.29e-50	6.3e-49
DYNC1I1	1.31344	1.44276	1.58e-50	7.75e-49
KCNK9	1.7977	-0.705171	2.01e-50	9.81e-49
RAX	2.55074	-3.76676	2.69e-50	1.31e-48
NDC80	1.05264	4.21011	2.91e-50	1.4e-48
RGR	3.14285	-0.997743	3.98e-50	1.91e-48
HAPLN3	1.39997	4.95767	5.01e-50	2.39e-48
BUB1	1.01411	4.9532	5.4e-50	2.56e-48
CLCN4	1.32955	2.77216	7.4e-50	3.5e-48
APBA1	1.06471	2.83916	9.18e-50	4.33e-48
ALKAL2	2.36363	0.431527	9.41e-50	4.42e-48
LYPD4	2.82033	-2.44321	1.02e-49	4.79e-48
ZNF695	1.4105	1.04167	1.11e-49	5.18e-48
CLDN10	2.61683	1.0981	1.73e-49	8.04e-48
NEK10	-2.1031	4.19019	2.11e-49	9.8e-48
DMRT3	1.28625	0.178564	2.17e-49	1e-47
SSTR1	1.98449	0.222431	2.97e-49	1.37e-47
CRLF1	1.80778	3.25122	3.72e-49	1.71e-47
CRABP1	2.67755	4.26854	3.98e-49	1.82e-47
VGLL1	2.87005	3.64942	6.08e-49	2.77e-47
SPSB4	1.53074	0.363545	6.91e-49	3.14e-47
PFKP	1.15203	5.89338	7.52e-49	3.4e-47
ORC6	1.07459	3.16696	9.33e-49	4.2e-47
COL22A1	1.73033	3.35347	1.22e-48	5.49e-47
DEPDC1	1.13046	3.76721	1.36e-48	6.09e-47
RGS20	1.5988	-0.787242	1.56e-48	6.96e-47
HTN1	5.12682	-1.32531	1.79e-48	7.92e-47
HORMAD1	2.84479	1.99379	2.06e-48	9.13e-47
PPP1R14C	2.13639	3.45043	2.53e-48	1.11e-46
CLEC2L	2.07834	-0.947324	3.52e-48	1.54e-46
ATP2B3	2.42141	-2.05159	3.61e-48	1.57e-46
EPHB1	1.40597	2.25024	4.03e-48	1.75e-46
MDFI	1.45052	5.28118	4.08e-48	1.76e-46
OTOG	2.87162	-2.41486	4.14e-48	1.78e-46
CACNG5	2.10538	-2.36129	4.63e-48	1.98e-46
STEAP1B	1.4567	-0.539191	4.74e-48	2.03e-46
SLC14A2	-2.1314	0.146705	5.8e-48	2.47e-46
AIPL1	2.94109	-3.27628	7.14e-48	3.03e-46
IL12RB2	1.94851	3.01909	9.07e-48	3.84e-46
TMEM72	2.32471	-2.44875	9.52e-48	4.02e-46
CYP39A1	1.5342	2.13994	9.66e-48	4.07e-46
MET	1.37457	5.09842	1.21e-47	5.09e-46
CDCA3	1.04709	4.10221	1.27e-47	5.33e-46
HMGA2	1.8418	0.166015	2.42e-47	1.01e-45
ACY3	2.12102	1.53276	2.56e-47	1.06e-45
BLACAT1	2.12259	0.87494	2.73e-47	1.13e-45
DEUP1	1.52143	-0.664986	4.6e-47	1.89e-45
TMEM158	1.49678	3.60836	4.97e-47	2.04e-45
TAAR6	5.3136	-3.53591	5.13e-47	2.1e-45
CBX2	1.41398	4.8608	5.47e-47	2.23e-45
ACTL8	2.96899	2.64334	5.66e-47	2.31e-45
TAGLN3	2.74685	-1.22036	6.47e-47	2.63e-45
AKR1E2	1.35822	1.53816	7.05e-47	2.85e-45
FAM72B	1.14136	0.548638	8.14e-47	3.28e-45
PRR18	2.20335	-1.41473	8.27e-47	3.33e-45
PRSS33	3.75376	1.14422	9.47e-47	3.8e-45
RCOR2	1.51616	2.88002	9.98e-47	4e-45
UGT2B7	2.70428	-0.0441153	1.02e-46	4.07e-45
TRIM67	2.0926	0.354587	1.05e-46	4.17e-45
KRT81	2.58871	6.60704	1.42e-46	5.64e-45
STPG4	1.9538	-2.67292	1.58e-46	6.27e-45
SOX10	2.42645	5.19903	1.6e-46	6.34e-45
CLDN2	1.9753	0.0898499	1.67e-46	6.61e-45
KRT86	1.87465	2.48179	1.87e-46	7.36e-45
EFCAB12	-1.45084	1.99867	1.96e-46	7.7e-45
FBN2	1.51278	3.89069	2e-46	7.84e-45
RALGPS2	-1.04623	6.45657	2.81e-46	1.09e-44
PAGE1	5.25823	-1.17181	3.03e-46	1.18e-44
PLK1	1.01345	4.78548	3.12e-46	1.21e-44
NDRG1	1.18522	8.3845	3.49e-46	1.35e-44
SPINK6	2.94164	-2.77472	4.05e-46	1.56e-44
POU5F1B	1.43812	0.0773684	4.19e-46	1.61e-44
GABRP	2.37292	7.36839	5.21e-46	2e-44
FSTL5	3.2665	-1.79606	5.81e-46	2.23e-44
ALK	1.55867	-0.742171	7.96e-46	3.04e-44
TAF4B	1.02739	3.36128	8.61e-46	3.28e-44
DSG1	2.87435	3.42379	8.69e-46	3.31e-44
FOXC2	1.48645	1.43961	9.02e-46	3.42e-44
CHST6	1.37087	1.94441	9.15e-46	3.46e-44
GABRA1	4.32708	0.525605	9.27e-46	3.5e-44
B3GNT4	1.2581	-0.384304	1.1e-45	4.14e-44
PDX1	3.68723	-2.68717	1.12e-45	4.21e-44
LRP8	1.10087	3.60834	1.14e-45	4.26e-44
HBQ1	2.44925	-3.27773	1.32e-45	4.92e-44
ULBP3	1.43494	1.48536	1.53e-45	5.67e-44
IGSF1	-3.20233	4.51533	1.85e-45	6.85e-44
FATE1	1.93075	-1.48477	1.86e-45	6.89e-44
SRD5A1	1.00144	4.91995	2.08e-45	7.67e-44
FAM131C	1.73889	-0.744714	2.77e-45	1.02e-43
MAP3K21	1.19405	3.37392	3.14e-45	1.15e-43
NFIB	1.13169	6.97448	4.16e-45	1.53e-43
MAST1	1.47173	1.25526	4.7e-45	1.72e-43
FRMPD4	1.78277	-2.71505	5.17e-45	1.88e-43
PIF1	1.13253	1.91121	5.82e-45	2.11e-43
BARX1	2.24268	0.984422	6.08e-45	2.21e-43
CLDN9	1.63883	0.781706	6.3e-45	2.28e-43
PM20D2	1.26248	3.92632	7.86e-45	2.83e-43
AVPR1B	1.8253	-3.36293	8.3e-45	2.99e-43
CENPVL3	2.55981	-3.43103	9.57e-45	3.44e-43
SLC12A3	1.78226	-0.395259	9.87e-45	3.54e-43
SLC28A1	1.83052	-0.68306	9.95e-45	3.56e-43
SLC22A16	1.82092	-1.59832	1.17e-44	4.19e-43
IGSF11	1.53372	-1.21452	1.71e-44	6.07e-43
SKA1	1.04425	3.25396	2.17e-44	7.69e-43
APOBEC3B	1.33754	2.97402	2.54e-44	8.95e-43
ZNF280B	1.44233	0.545899	2.54e-44	8.95e-43
ERVH48.1	1.62398	-1.1866	3.08e-44	1.08e-42
IL34	1.38205	3.466	4.06e-44	1.41e-42
ZNF454	1.03119	0.213513	5.72e-44	1.96e-42
ABCA13	2.50763	1.45051	5.78e-44	1.98e-42
TUBB2B	1.66944	2.90211	7.01e-44	2.39e-42
SHROOM1	-1.88996	6.08197	7.69e-44	2.61e-42
KCNS1	1.81919	0.514556	7.87e-44	2.67e-42
TCF7L1	1.11958	5.25171	8.19e-44	2.77e-42
MID1	1.20138	3.9245	8.19e-44	2.77e-42
IAPP	5.40124	-0.593024	9.38e-44	3.15e-42
PITPNM3	1.0335	2.76635	1.04e-43	3.49e-42
SNTG1	3.15319	-2.33611	1.06e-43	3.55e-42
C1orf94	3.35493	-1.94291	1.26e-43	4.18e-42
PCSK1N	2.17077	2.45655	1.56e-43	5.18e-42
SIX3	2.30089	1.75544	1.63e-43	5.41e-42
CFAP57	-1.37257	1.46958	1.89e-43	6.26e-42
PDCL2	3.27228	-3.88475	2.21e-43	7.3e-42
ANKRD45	1.35785	-1.80933	2.67e-43	8.76e-42
GPRIN2	1.7083	1.67051	3.35e-43	1.09e-41
MELK	1.04733	4.56913	3.42e-43	1.11e-41
KCNV1	2.93967	-2.84377	4.64e-43	1.51e-41
UBASH3B	1.0623	3.18609	5.73e-43	1.85e-41
RNF182	1.84041	1.11596	6.74e-43	2.17e-41
KRTAP17.1	2.50833	-3.53553	8.3e-43	2.66e-41
FAM171A2	1.10645	2.12347	9.82e-43	3.12e-41
DSG3	2.31484	4.99723	1.02e-42	3.24e-41
SIM1	2.02616	1.91095	1.08e-42	3.41e-41
BTG2	-1.13927	8.23053	1.15e-42	3.64e-41
RTP1	2.86798	-3.8786	1.74e-42	5.47e-41
MCF2L2	1.15044	-0.464971	2.51e-42	7.84e-41
ST8SIA1	1.23392	3.01331	2.65e-42	8.25e-41
SLC1A1	-2.07333	5.78115	3.43e-42	1.06e-40
CAPN6	2.20303	4.15018	3.71e-42	1.14e-40
CBS	1.62138	-0.0220928	4.07e-42	1.25e-40
S100A1	1.45448	1.34792	4.12e-42	1.26e-40
C13orf42	2.68564	-3.58141	4.5e-42	1.38e-40
OR3A3	2.30831	-3.78286	5.05e-42	1.54e-40
SLC15A1	2.4627	1.75457	5.75e-42	1.75e-40
FAM163B	2.15996	-2.11392	6.3e-42	1.91e-40
GSTM5	1.78688	2.93444	6.76e-42	2.04e-40
LINC00634	1.34061	-1.51309	7.84e-42	2.36e-40
LRRC46	-1.24234	2.78369	7.97e-42	2.39e-40
MPP6	1.08534	3.02747	1.05e-41	3.12e-40
SLC39A12	2.62508	-1.94898	1.1e-41	3.25e-40
RYR3	1.0626	1.36296	1.13e-41	3.35e-40
TBC1D3B	1.60232	-2.1633	1.17e-41	3.44e-40
SHISA3	2.18736	-0.0484274	1.19e-41	3.49e-40
CFAP99	-1.42605	0.893864	2.03e-41	5.92e-40
ROPN1	2.75263	2.01412	2.79e-41	8.12e-40
MYCN	1.52499	1.59364	2.85e-41	8.24e-40
DDC	2.52033	0.813454	3.04e-41	8.74e-40
LHX5	2.61342	-2.99724	3.29e-41	9.45e-40
CEACAM19	1.11669	2.41371	4.13e-41	1.18e-39
SLC6A2	2.38109	-0.283765	4.46e-41	1.27e-39
RAB6B	1.01819	3.23831	5.2e-41	1.48e-39
PHYHIPL	1.51759	-1.08113	6.8e-41	1.92e-39
BIRC5	1.05175	5.76869	7.32e-41	2.07e-39
ZNF280A	2.76686	-2.9622	8.25e-41	2.32e-39
AQP12B	3.35726	-4.13586	8.47e-41	2.38e-39
ADAMTS3	1.07964	1.50587	1.03e-40	2.86e-39
A2ML1	2.34966	4.05928	1.24e-40	3.46e-39
MYBL2	1.20233	6.03733	1.65e-40	4.57e-39
ACBD7	1.21379	2.34568	1.69e-40	4.66e-39
TRPM8	2.36186	0.914043	1.76e-40	4.86e-39
SNX22	1.28019	2.94637	1.83e-40	5.03e-39
CRNN	4.278	-1.75856	1.93e-40	5.28e-39
CYP2A7	-4.74343	4.7667	2.08e-40	5.67e-39
SELENOV	2.44007	-3.18345	2.48e-40	6.75e-39
UPK2	1.59524	-0.298336	3.47e-40	9.4e-39
CFAP69	-1.05608	3.07923	3.52e-40	9.5e-39
WIF1	2.78659	3.13133	4.13e-40	1.11e-38
IL1R2	1.64329	1.16024	5.06e-40	1.35e-38
SMR3B	4.90002	5.25076	5.31e-40	1.41e-38
CCNA1	1.54618	0.554095	5.31e-40	1.41e-38
KRT16	2.34226	6.11569	5.68e-40	1.51e-38
LYPD1	1.12763	-0.446146	5.92e-40	1.57e-38
PDZRN4	-2.21282	1.58299	6.1e-40	1.62e-38
MEIOC	1.1023	-0.304343	8.84e-40	2.32e-38
KCNJ16	2.41842	0.977815	1.14e-39	2.96e-38
MTRNR2L12	1.43637	1.23125	1.22e-39	3.18e-38
GSTA1	2.49494	2.0473	1.63e-39	4.22e-38
BCL2L14	1.56908	1.64735	1.96e-39	5.05e-38
RHEX	1.91192	2.14169	2.15e-39	5.51e-38
HTR6	1.57719	-0.953929	2.35e-39	6e-38
TMSB15B	1.16806	-2.67804	3.39e-39	8.63e-38
PNMA6A	1.37604	0.0428818	4.79e-39	1.21e-37
KANK4	1.36668	4.39407	5.04e-39	1.27e-37
ITIH2	-2.09847	0.720374	5.6e-39	1.41e-37
PASD1	3.59917	-3.77242	6.65e-39	1.68e-37
ATOH7	1.65925	-2.93484	7.33e-39	1.84e-37
UGT3A2	1.99166	0.61652	7.68e-39	1.93e-37
UBE2C	1.0517	5.50039	8.46e-39	2.11e-37
EDAR	1.9549	-0.790918	1.63e-38	4.03e-37
OXGR1	1.91636	0.629809	1.67e-38	4.12e-37
ID4	1.39006	5.1466	2.12e-38	5.21e-37
BAIAP2L2	1.27478	1.39636	2.13e-38	5.21e-37
RYR2	1.46669	1.55658	2.33e-38	5.68e-37
ABAT	-1.33525	6.19409	2.76e-38	6.74e-37
CHRNA5	1.29143	0.329665	2.85e-38	6.94e-37
GABRQ	2.57709	2.27392	2.86e-38	6.96e-37
RAET1L	2.18108	-0.423923	2.91e-38	7.07e-37
C2orf88	1.19749	1.97387	3.01e-38	7.3e-37
FOXG1	2.94388	-1.9767	4.95e-38	1.18e-36
KCNH7	1.58507	-2.70363	6.03e-38	1.44e-36
ONECUT3	1.98027	-3.39046	6.49e-38	1.54e-36
OLFM2	1.04531	4.68777	6.66e-38	1.58e-36
TMEM151B	1.69875	-2.52615	8.05e-38	1.9e-36
SH2D7	1.31002	-2.89412	9.26e-38	2.19e-36
PRSS3	1.9285	-1.35289	9.27e-38	2.19e-36
BNC1	1.89456	0.769771	9.32e-38	2.19e-36
SPATA6L	-1.16547	1.46438	9.92e-38	2.33e-36
TBXT	3.21611	-3.74461	1.11e-37	2.6e-36
LPO	2.09439	-0.446946	1.18e-37	2.77e-36
RASGRF1	1.39825	2.07134	1.18e-37	2.77e-36
ABCC4	1.14026	3.91885	1.2e-37	2.8e-36
VASH2	1.10174	3.61932	1.22e-37	2.85e-36
ARHGEF4	1.16547	2.6996	1.24e-37	2.89e-36
NRG3	1.60569	-0.106651	1.24e-37	2.89e-36
NPR3	1.36344	4.16147	1.35e-37	3.13e-36
SATL1	1.5985	-2.78274	1.36e-37	3.16e-36
FAM83D	1.0342	4.44537	1.58e-37	3.64e-36
TCP11	1.92138	-1.4367	1.72e-37	3.96e-36
UBE2U	3.21056	-3.46275	1.76e-37	4.05e-36
COL19A1	2.15473	-0.979204	1.82e-37	4.19e-36
CCL25	1.7087	-2.12444	2.04e-37	4.66e-36
ZMYND10	-1.37839	3.78771	2.23e-37	5.09e-36
ANGPT1	1.1306	2.35626	2.27e-37	5.18e-36
CPA4	1.68882	2.86871	2.58e-37	5.85e-36
CIB2	1.03455	2.22712	2.84e-37	6.42e-36
KLK7	2.23757	3.6612	3.1e-37	7.02e-36
VSIG10L2	-1.9019	0.145091	3.14e-37	7.09e-36
CYBRD1	-1.12611	8.38401	3.67e-37	8.23e-36
SPEF1	-1.38361	1.71325	3.85e-37	8.62e-36
CSN1S1	-6.56046	4.39284	4.47e-37	9.95e-36
TAS1R1	1.31492	-1.76232	4.61e-37	1.02e-35
CHAD	-2.08752	4.82303	4.75e-37	1.05e-35
SEC14L4	2.19425	-1.44168	4.79e-37	1.06e-35
GABRA4	2.94345	-2.56773	5.07e-37	1.12e-35
FEV	2.49489	-3.52803	5.6e-37	1.24e-35
ERFE	1.24549	-0.284938	5.95e-37	1.31e-35
CACNA1B	1.78209	0.40844	6.12e-37	1.35e-35
SNAP91	1.72199	-0.587546	6.13e-37	1.35e-35
AFF2	1.25516	1.25383	6.4e-37	1.4e-35
CA9	2.25655	2.78393	6.46e-37	1.42e-35
KLF14	1.41844	-1.59279	7.49e-37	1.64e-35
PAQR9	2.46564	-3.8674	8.64e-37	1.88e-35
ADGRF2	1.89347	-2.53345	1.13e-36	2.43e-35
ULBP1	1.42996	0.936068	1.26e-36	2.72e-35
KCNH1	-1.73893	1.1408	1.42e-36	3.04e-35
B4GALNT1	1.15011	2.27417	1.66e-36	3.55e-35
PDE6A	1.18713	-1.92673	1.71e-36	3.64e-35
C9orf116	-1.0036	3.37877	1.82e-36	3.88e-35
ZFP42	3.2732	0.482704	1.88e-36	4e-35
FOXL2NB	2.21444	-2.04022	1.89e-36	4.01e-35
GAL	1.78368	2.03093	2.01e-36	4.27e-35
NCR2	2.15095	-3.98015	2.11e-36	4.47e-35
ZNF552	-1.04945	6.18793	2.62e-36	5.53e-35
KRT85	2.27651	-3.0751	2.74e-36	5.76e-35
RTN1	-1.40078	4.51912	2.76e-36	5.8e-35
GPR63	1.07738	0.751685	3.26e-36	6.85e-35
CDH3	1.29885	6.39456	3.31e-36	6.93e-35
HPDL	1.50795	1.64856	3.33e-36	6.95e-35
PLAAT1	1.40207	1.60797	4.19e-36	8.69e-35
DNAAF1	-1.31492	2.33657	4.3e-36	8.92e-35
LHFPL3	2.14778	-3.70278	4.36e-36	9.02e-35
FGA	-6.59086	3.44945	4.44e-36	9.19e-35
KCNA4	2.42115	-3.08234	4.83e-36	9.96e-35
UBXN10	-1.25864	4.56936	5.45e-36	1.12e-34
CNIH2	1.06554	2.41545	5.99e-36	1.23e-34
NOSTRIN	-1.11684	4.93136	6.74e-36	1.38e-34
NXNL2	-1.65997	2.20605	7.45e-36	1.52e-34
XK	1.31671	1.65053	7.57e-36	1.54e-34
STOX2	1.03795	2.43982	7.74e-36	1.57e-34
GPM6B	1.00455	4.15646	9.53e-36	1.93e-34
VAX1	3.214	-1.68832	1.04e-35	2.1e-34
OR10G7	3.76411	-4.0817	1.06e-35	2.14e-34
PTH2R	1.4278	1.23287	1.1e-35	2.22e-34
MYH1	-2.24673	0.342181	1.14e-35	2.29e-34
RASAL1	1.4958	2.57524	1.15e-35	2.32e-34
CLTRN	1.01061	-0.146707	1.29e-35	2.59e-34
OLIG1	2.32432	-0.957907	1.3e-35	2.6e-34
GGH	1.01923	5.23119	1.33e-35	2.66e-34
TMEM26	-1.59263	4.15971	1.33e-35	2.66e-34
STATH	4.54064	-2.71491	1.36e-35	2.73e-34
SH2D5	1.34979	-1.76307	1.46e-35	2.91e-34
KLRG2	1.36965	2.87564	1.66e-35	3.3e-34
AMELX	3.96477	-3.25927	1.73e-35	3.43e-34
SLC6A17	1.53931	1.63875	1.77e-35	3.5e-34
ATP4B	1.65328	-3.57545	2.22e-35	4.38e-34
FAM72D	1.06381	-0.296488	2.33e-35	4.59e-34
NLRP7	1.88479	-0.509146	2.38e-35	4.7e-34
POU3F4	3.41229	-3.88607	2.68e-35	5.25e-34
VWC2	1.8843	-2.30008	3.05e-35	5.97e-34
CABP4	-1.36315	2.50292	3.18e-35	6.19e-34
TREX2	1.05544	-0.212008	3.72e-35	7.21e-34
NKX2.5	2.70408	0.260867	3.87e-35	7.49e-34
POMC	1.46687	0.111232	3.99e-35	7.71e-34
GALNT5	-1.61067	5.13807	4.42e-35	8.52e-34
ZNF492	1.4102	-0.0206569	4.43e-35	8.54e-34
LRG1	-1.69417	5.74305	4.57e-35	8.79e-34
SPHKAP	2.43931	-0.404438	4.69e-35	9.03e-34
ST18	1.29097	-1.01915	5.92e-35	1.13e-33
ZAR1L	1.52889	-3.74425	5.92e-35	1.13e-33
POU4F1	2.75384	-1.12242	6.58e-35	1.25e-33
PCP4	1.92389	0.521002	6.68e-35	1.27e-33
OR2S2	2.30397	-4.14021	6.77e-35	1.28e-33
SLC30A10	1.98853	-2.94065	6.8e-35	1.29e-33
ZNF560	2.59219	-1.54591	1.12e-34	2.1e-33
ZNF488	1.4187	0.249749	1.19e-34	2.24e-33
L1CAM	1.67554	3.49403	1.26e-34	2.36e-33
VSNL1	1.26823	2.77445	1.37e-34	2.57e-33
MYBL1	1.12599	4.45747	1.87e-34	3.49e-33
IRX1	1.60735	3.12719	2.13e-34	3.95e-33
CAPN8	-1.75823	5.50279	2.39e-34	4.43e-33
LCT	1.97942	-0.042332	2.92e-34	5.4e-33
RBFOX3	1.71627	-2.11321	3.64e-34	6.71e-33
GBX2	1.51489	-2.06278	4.05e-34	7.45e-33
FGD3	-1.20511	6.10666	5.47e-34	1e-32
FERMT1	1.57768	2.68045	5.85e-34	1.07e-32
PGPEP1L	1.94016	-2.33034	6.01e-34	1.1e-32
TUNAR	2.7039	0.524025	7.72e-34	1.4e-32
IL1RL2	1.12502	1.10424	9.73e-34	1.76e-32
TCEAL2	1.75551	0.557937	1.04e-33	1.87e-32
ZIC1	2.12936	2.10622	1.17e-33	2.1e-32
AMN	1.41908	-0.945755	1.3e-33	2.33e-32
TMPRSS12	1.61296	-3.18032	1.44e-33	2.58e-32
SLC35F1	1.00047	-0.308798	1.45e-33	2.59e-32
P2RY4	-1.9887	-1.66065	1.49e-33	2.67e-32
ITPRID1	2.08463	0.411658	2.3e-33	4.06e-32
ACSL6	1.33154	0.949999	2.41e-33	4.24e-32
KRTAP3.3	-4.79285	-1.54571	2.51e-33	4.42e-32
KCNJ12	1.20148	1.11122	2.63e-33	4.61e-32
FBXW10	1.34666	-2.24077	2.92e-33	5.11e-32
ADAMTSL5	-1.10914	2.14652	3.13e-33	5.48e-32
JPH2	1.19403	3.01512	3.23e-33	5.63e-32
CDH19	2.79355	1.9528	3.31e-33	5.76e-32
RNF150	1.05656	3.76017	3.75e-33	6.52e-32
MGAM2	1.99394	2.00607	4.23e-33	7.31e-32
S100A5	1.16072	-2.01133	4.58e-33	7.9e-32
PLCH1	1.44114	3.74761	4.61e-33	7.96e-32
GRK1	1.55223	-2.60219	4.63e-33	7.98e-32
TFCP2L1	1.32738	5.59584	4.66e-33	8.01e-32
NXPH4	1.44111	2.98137	4.89e-33	8.4e-32
NCALD	1.089	5.07634	4.93e-33	8.46e-32
SLC7A5	1.1361	7.07436	5.4e-33	9.23e-32
ATCAY	2.24132	-2.36675	5.57e-33	9.51e-32
MAP3K15	1.04849	-2.07669	5.61e-33	9.56e-32
FAM166C	1.39067	0.372761	6.25e-33	1.06e-31
PSORS1C2	2.26515	-0.236053	6.8e-33	1.15e-31
STX19	1.37937	0.239697	6.94e-33	1.18e-31
TERT	1.40751	-0.722065	7.07e-33	1.2e-31
MAP7D2	1.56361	1.20167	7.63e-33	1.29e-31
S100A2	1.91048	4.88934	1.01e-32	1.7e-31
LGALS9C	-1.89319	-0.685246	1.15e-32	1.93e-31
CST2	-1.89555	2.11786	1.19e-32	1.99e-31
SULT1C4	1.07989	2.36503	1.27e-32	2.11e-31
LGALS9B	-2.12376	-0.929365	1.29e-32	2.15e-31
MUC1	-1.22601	9.10531	1.48e-32	2.46e-31
PCDHB9	1.02602	1.75416	1.54e-32	2.56e-31
C4B	-1.39913	6.40843	1.63e-32	2.71e-31
GCNT2	1.02538	4.7588	1.73e-32	2.86e-31
ZNF670.ZNF695	1.20773	-2.19831	1.84e-32	3.03e-31
LANCL3	1.03401	-0.509299	1.94e-32	3.21e-31
DOCK3	1.26201	1.88735	1.96e-32	3.22e-31
SMC1B	1.43876	1.25672	1.97e-32	3.24e-31
TGFA	1.08416	3.55826	2e-32	3.29e-31
SUSD3	-1.43286	6.06809	2.15e-32	3.53e-31
CDX2	2.56174	-2.95211	2.24e-32	3.67e-31
PPARGC1A	1.46003	1.89756	2.28e-32	3.74e-31
POM121L2	2.01307	-3.7519	2.52e-32	4.12e-31
WNK3	1.14738	1.90195	3.19e-32	5.18e-31
ALX3	2.07146	-2.80067	3.41e-32	5.55e-31
PIRT	2.72868	-2.19003	3.7e-32	6e-31
LAMB4	1.32068	-1.01625	4.87e-32	7.87e-31
PCYT1B	1.19487	0.255822	5.8e-32	9.36e-31
OSTN	2.18892	-3.93831	5.82e-32	9.38e-31
CTCFL	2.40045	-2.56474	5.83e-32	9.38e-31
SYT8	1.79479	3.05753	5.92e-32	9.52e-31
MAOA	-1.42388	4.81794	6.76e-32	1.08e-30
ANTXRL	2.00494	-1.17689	7.71e-32	1.23e-30
ZNF711	1.03352	3.29775	7.73e-32	1.23e-30
CTSE	2.26884	0.0122335	7.77e-32	1.24e-30
NMU	1.58876	0.920456	7.81e-32	1.25e-30
PRPH	1.40209	-1.37808	8.82e-32	1.4e-30
AQP5	2.14465	4.36504	9.49e-32	1.51e-30
EPHB6	1.20534	3.30915	1.57e-31	2.47e-30
TBR1	2.41045	-2.20121	1.61e-31	2.52e-30
FAM72C	1.19076	-1.31812	1.63e-31	2.55e-30
AKR1B15	2.16227	3.55416	1.7e-31	2.65e-30
CYP4A11	-1.93708	-1.4705	1.82e-31	2.85e-30
PCSK4	-1.08793	2.63644	1.84e-31	2.87e-30
LHX2	1.54657	-0.274725	2.12e-31	3.29e-30
CNNM1	1.50726	0.855604	2.25e-31	3.5e-30
NETO2	1.01653	4.4886	2.6e-31	4.03e-30
CHRNA6	-1.50401	0.469621	3.25e-31	5.02e-30
NANOS1	1.08661	3.08083	3.42e-31	5.26e-30
NPFFR1	1.36293	-0.552361	4e-31	6.13e-30
SLC38A3	1.41136	2.62125	5.13e-31	7.79e-30
MEPE	-3.25979	0.383799	5.21e-31	7.91e-30
GPR55	1.31359	-0.0733332	6.23e-31	9.41e-30
ALX1	1.96287	-2.05372	6.76e-31	1.02e-29
SLC38A11	-1.45831	0.572687	6.85e-31	1.03e-29
OVOL3	1.15428	-2.89786	7.15e-31	1.08e-29
GALNT13	1.47763	1.74217	8.92e-31	1.34e-29
IL22RA2	1.87517	0.126595	9.42e-31	1.41e-29
GASK1B	-1.04386	7.89377	1.12e-30	1.67e-29
GRM6	1.08539	-1.18663	1.18e-30	1.76e-29
RAD51AP2	1.20092	-2.32725	1.25e-30	1.87e-29
GJB3	1.74587	2.1769	1.34e-30	1.99e-29
TGM1	1.10279	1.07513	1.37e-30	2.04e-29
TPH2	2.18722	-2.95611	1.41e-30	2.09e-29
PSD3	-1.23864	6.29448	1.53e-30	2.27e-29
LRP1B	-2.48276	3.51864	1.61e-30	2.37e-29
TMEM132E	1.50162	0.964536	1.63e-30	2.4e-29
ARNTL2	1.03121	3.94491	1.69e-30	2.49e-29
ACHE	1.25987	1.32388	1.7e-30	2.5e-29
XAGE2	3.77333	0.0149842	1.73e-30	2.55e-29
OR7A5	1.76974	-2.4489	1.78e-30	2.62e-29
XAGE3	3.04385	-2.86538	1.9e-30	2.79e-29
PTGER3	-1.28012	5.40666	2.1e-30	3.08e-29
KLK8	2.1222	0.264692	2.3e-30	3.36e-29
IGSF23	1.84758	-1.9109	2.46e-30	3.59e-29
PEBP4	-2.07451	1.48891	2.71e-30	3.93e-29
FAM133A	1.62203	-0.358671	2.74e-30	3.98e-29
CYP2W1	1.87724	-1.97027	2.76e-30	4e-29
SCGB1D4	3.46606	-3.03289	2.9e-30	4.2e-29
SOHLH1	2.37565	-1.70906	3.48e-30	5e-29
C5orf46	1.30431	2.18474	3.62e-30	5.2e-29
SERPINB5	1.64795	4.99152	5.24e-30	7.5e-29
DGAT2L6	-2.54813	-2.80999	5.64e-30	8.05e-29
SOX30	1.05822	-1.3726	7e-30	9.93e-29
TMOD1	1.09788	1.20425	7.37e-30	1.04e-28
CFAP94	-1.03423	1.80185	7.37e-30	1.04e-28
CHD5	1.44032	-0.258758	7.8e-30	1.1e-28
CYP21A2	-1.39595	1.37894	7.99e-30	1.13e-28
PAX6	1.90321	0.453795	8.08e-30	1.14e-28
BCHE	-2.45236	3.45242	8.86e-30	1.25e-28
AC007040.2	1.21634	-2.44142	1.09e-29	1.53e-28
SEMG2	3.50769	-2.65137	1.17e-29	1.64e-28
LMO1	1.87193	-0.948703	1.97e-29	2.73e-28
PCBP3	1.12914	1.14386	2.1e-29	2.91e-28
IQCM	2.36694	-3.8866	2.16e-29	3e-28
FTCD	1.41296	-0.540128	2.58e-29	3.56e-28
DSC3	1.64543	5.00238	2.64e-29	3.64e-28
PNMT	2.06986	3.70594	2.7e-29	3.71e-28
MGAM	-1.8379	2.47248	3.18e-29	4.36e-28
GLP2R	1.50457	-1.40202	3.57e-29	4.88e-28
KCNH8	1.43919	-0.117969	3.85e-29	5.25e-28
ZP4	2.54253	-2.61126	3.98e-29	5.42e-28
FOSL1	1.18811	2.25783	5.25e-29	7.11e-28
GNA14	-1.12116	2.84533	5.73e-29	7.75e-28
CCDC175	-2.40213	-2.82807	7.41e-29	9.95e-28
ACMSD	-1.75389	0.122359	7.46e-29	1e-27
C5AR2	-1.09474	4.58798	7.75e-29	1.04e-27
ULBP2	1.12753	0.63591	8.48e-29	1.13e-27
CFAP43	-1.00402	2.3091	8.88e-29	1.18e-27
SFRP1	1.57628	7.59379	9.33e-29	1.24e-27
RTL1	2.81028	-1.05587	1e-28	1.34e-27
NGB	1.92808	-2.36178	1.02e-28	1.36e-27
LORICRIN	-4.24276	0.85446	1.27e-28	1.68e-27
WNT10A	1.18944	1.13186	1.3e-28	1.71e-27
ZP2	2.82146	-0.506372	1.38e-28	1.82e-27
SYNM	1.20146	5.87768	1.4e-28	1.85e-27
TCF21	1.90031	-3.64285	1.61e-28	2.12e-27
RSPH1	-1.02129	3.19203	1.63e-28	2.14e-27
STK33	1.32777	-0.268168	1.68e-28	2.21e-27
NUTM1	1.485	-3.53897	1.69e-28	2.22e-27
AWAT1	-2.63034	-2.55622	1.74e-28	2.28e-27
UNC93A	2.19698	-2.74697	1.94e-28	2.53e-27
LIPK	1.89305	-2.0249	2.02e-28	2.62e-27
SERPINC1	-1.45725	-0.973287	2.02e-28	2.63e-27
SLC40A1	-1.29274	8.57533	2.16e-28	2.8e-27
CNGA1	1.32756	0.934126	2.39e-28	3.1e-27
BMERB1	-1.04797	4.97137	3.16e-28	4.06e-27
NUDT11	1.03687	1.39941	4.04e-28	5.16e-27
C4A	-1.29534	6.26392	4.14e-28	5.29e-27
C9	-2.94074	-2.28324	4.79e-28	6.09e-27
RAI2	-1.08438	4.87004	5.35e-28	6.79e-27
CHI3L2	1.43749	5.51548	5.47e-28	6.94e-27
TPPP2	1.57618	-3.18892	5.57e-28	7.05e-27
LMO3	1.35205	3.16413	6.18e-28	7.8e-27
PHOX2A	1.89612	-4.08304	6.62e-28	8.35e-27
C4orf54	2.03545	-1.85795	7.76e-28	9.78e-27
FOXE3	1.53116	-3.1069	8.71e-28	1.09e-26
ELOVL4	1.01665	1.79577	1.05e-27	1.32e-26
ONECUT2	1.69363	2.18642	1.06e-27	1.32e-26
COCH	1.48529	1.35789	1.13e-27	1.41e-26
KRT23	1.41131	5.70105	1.14e-27	1.42e-26
FTMT	2.77697	-3.39488	1.62e-27	2.01e-26
AMPH	-1.26025	3.47839	1.87e-27	2.31e-26
ZIC4	1.76406	0.106997	1.94e-27	2.38e-26
DMRTA2	2.15544	-1.8263	2e-27	2.46e-26
PCDH8	2.01053	-0.278466	2.06e-27	2.53e-26
PDK4	-1.16464	5.73754	2.29e-27	2.81e-26
KRT75	2.13402	0.765495	2.67e-27	3.26e-26
MAGEB4	2.69581	-1.4784	2.89e-27	3.53e-26
HDAC9	1.07793	4.04087	2.95e-27	3.6e-26
TMIGD1	3.02593	-3.57573	3.33e-27	4.04e-26
MFSD4A	1.06514	2.27627	3.55e-27	4.3e-26
CHI3L1	1.41858	7.00281	3.56e-27	4.31e-26
ELAVL2	1.21448	1.9711	3.71e-27	4.49e-26
LAMP3	1.19158	4.06085	4.03e-27	4.87e-26
FGL1	-2.92567	1.06362	4.56e-27	5.5e-26
GIPR	-1.09939	1.86964	4.6e-27	5.55e-26
CDHR4	-2.15572	-0.149703	4.72e-27	5.69e-26
NLRP10	1.7216	-3.61756	5.02e-27	6.04e-26
SYCE1L	1.12782	0.422936	5.54e-27	6.67e-26
FNDC7	1.49591	-3.54077	6.12e-27	7.36e-26
CEP295NL	1.21805	-2.43226	6.52e-27	7.81e-26
TBC1D26	1.54505	-3.97697	6.53e-27	7.82e-26
TMEM249	1.19516	-2.51815	7e-27	8.36e-26
CHRM1	1.51631	1.81071	7.55e-27	9e-26
INSL3	1.17472	-1.82826	8.64e-27	1.03e-25
FOS	-1.1661	8.08217	8.74e-27	1.04e-25
THEGL	1.5446	-3.75045	1.01e-26	1.19e-25
CHRD	-1.20134	4.88599	1.03e-26	1.22e-25
MEIOB	1.17578	-1.35879	1.04e-26	1.23e-25
ADGRG2	1.25092	1.98129	1.18e-26	1.39e-25
KLK10	1.84343	3.25507	1.32e-26	1.55e-25
EFNA2	1.53391	-0.875476	1.44e-26	1.69e-25
TRIM43	2.85374	-2.80009	1.58e-26	1.85e-25
NTN4	-1.12046	7.10271	1.76e-26	2.06e-25
CFAP97D2	2.30166	-3.25272	1.83e-26	2.13e-25
NR1I2	1.00578	-1.64873	1.98e-26	2.3e-25
ARHGEF38	-1.08927	4.05622	2.01e-26	2.33e-25
DMRTA1	1.40786	0.874349	2.23e-26	2.59e-25
ASB18	2.5379	-3.99462	2.26e-26	2.61e-25
OTOP1	2.88617	-4.06071	2.33e-26	2.69e-25
EFCAB3	2.30284	-2.74437	2.43e-26	2.8e-25
NIPAL4	1.38008	0.365923	2.49e-26	2.87e-25
MYO3A	1.44403	0.215416	2.58e-26	2.97e-25
RGS5	-1.06425	7.62485	2.85e-26	3.28e-25
CABP7	1.44711	-0.594793	2.89e-26	3.33e-25
FAM107A	1.21332	3.49102	2.9e-26	3.33e-25
MRLN	1.76508	-3.77787	3.43e-26	3.92e-25
FGFBP2	1.63801	0.790125	3.74e-26	4.27e-25
SERPINA1	-1.49265	8.1574	3.95e-26	4.5e-25
GAGE2A	3.85569	-2.81965	4.04e-26	4.6e-25
CNGB1	1.61699	-2.04919	4.06e-26	4.62e-25
ITIH3	-1.14901	0.624585	4.12e-26	4.69e-25
DCX	1.90552	1.95282	4.61e-26	5.23e-25
NECAB2	1.00842	-0.473294	5.05e-26	5.71e-25
SLCO1A2	1.99759	-0.199279	5.3e-26	5.98e-25
CYP4F2	2.07805	-1.37623	5.68e-26	6.4e-25
GHRH	-2.7722	-0.492892	6.61e-26	7.42e-25
IGFALS	-1.48197	2.32382	6.7e-26	7.51e-25
OSR1	1.30444	3.14739	6.99e-26	7.82e-25
HAO1	2.94752	-1.93755	7.89e-26	8.79e-25
PKP1	1.46403	5.61673	8.06e-26	8.97e-25
CHRM2	2.37019	-3.31792	8.43e-26	9.38e-25
BCL2L10	1.07739	-0.87605	9.31e-26	1.03e-24
TRIM15	1.99249	-2.65319	9.33e-26	1.03e-24
GNG3	1.16044	-2.42277	9.44e-26	1.05e-24
NXPH2	1.75428	-1.3615	1.04e-25	1.15e-24
TTR	-3.03468	-1.21809	1.05e-25	1.16e-24
MUC5AC	-3.5625	3.49868	1.1e-25	1.21e-24
C7orf33	2.404	-3.6735	1.16e-25	1.28e-24
LIN28B	3.00715	-2.03345	1.71e-25	1.87e-24
ZNF385D	-1.1954	3.31081	1.97e-25	2.15e-24
TNFRSF10C	-1.03556	0.0989542	2.05e-25	2.24e-24
IL13RA2	1.22189	-0.381229	2.16e-25	2.35e-24
PLET1	1.75868	-3.59871	2.28e-25	2.48e-24
OR2H2	1.4222	-3.3113	2.3e-25	2.49e-24
CFD	-1.31319	5.1888	2.72e-25	2.94e-24
TLX3	3.01164	-2.12098	2.82e-25	3.04e-24
TMEM108	1.0737	2.42898	2.87e-25	3.09e-24
TDRD12	1.69987	2.40794	3.17e-25	3.4e-24
ARID3C	1.0175	-2.02071	3.23e-25	3.47e-24
HAND1	2.46963	-3.2238	3.27e-25	3.5e-24
TCP10L2	1.77152	-4.11533	3.55e-25	3.8e-24
KRTAP2.3	1.8276	-2.97409	3.69e-25	3.95e-24
OOEP	1.76835	-2.45151	3.84e-25	4.1e-24
CLVS2	-3.63911	1.27921	4.21e-25	4.48e-24
VIPR2	-1.67724	2.01303	4.62e-25	4.91e-24
ZNF536	1.57663	-2.66781	5.05e-25	5.35e-24
ZBTB18	-1.18399	6.50802	5.14e-25	5.44e-24
KIRREL3	1.24715	0.203392	5.26e-25	5.56e-24
MDGA2	2.03547	-1.36456	6.28e-25	6.62e-24
CHST4	1.69424	-0.00973033	6.6e-25	6.94e-24
UNC80	1.79026	0.129532	6.75e-25	7.1e-24
DRGX	1.97664	-3.48411	7.01e-25	7.36e-24
NOL4	1.82463	0.283034	7.29e-25	7.64e-24
PROM1	1.51625	6.25185	7.51e-25	7.86e-24
SERPINA11	-1.83033	4.0682	7.54e-25	7.88e-24
KCNH2	1.3008	2.71548	7.78e-25	8.11e-24
TLX1	2.03865	1.21175	8.4e-25	8.75e-24
HMSD	1.2516	-1.69685	9.14e-25	9.5e-24
RPRM	1.5801	-0.794036	9.84e-25	1.02e-23
EML5	1.15865	-0.376874	1.07e-24	1.11e-23
GABRG3	1.93116	-0.470697	1.11e-24	1.15e-23
KLK1	1.23394	0.660629	1.14e-24	1.18e-23
HP	-2.41438	2.76606	1.14e-24	1.18e-23
PPP1R17	2.04919	-4.16415	1.18e-24	1.22e-23
CLEC18A	1.17147	-2.45298	1.22e-24	1.26e-23
SOX14	2.87733	-3.95131	1.38e-24	1.42e-23
OR7C1	1.05084	-0.788847	1.43e-24	1.47e-23
APOC3	-4.4762	-1.35957	1.61e-24	1.65e-23
MSI1	1.17145	2.77888	1.64e-24	1.67e-23
ECM1	-1.25505	7.29616	1.74e-24	1.77e-23
TNNI2	1.21329	1.09017	1.87e-24	1.9e-23
POPDC3	1.46345	-0.396039	2.08e-24	2.11e-23
ISX	2.89825	-1.01797	2.22e-24	2.25e-23
GRIN2B	1.35847	-0.954238	2.24e-24	2.27e-23
B3GAT1	1.43573	1.58427	2.27e-24	2.3e-23
APOB	-1.97506	-0.30052	2.57e-24	2.6e-23
SLC4A4	-1.82907	2.98498	2.66e-24	2.69e-23
SEC14L2	-1.1502	6.09163	2.78e-24	2.81e-23
C22orf31	1.34224	-2.78837	2.91e-24	2.94e-23
LRRTM1	1.77728	-3.43433	2.99e-24	3.01e-23
IFITM5	-2.99029	-0.924908	3.26e-24	3.28e-23
F2	-2.14476	-2.07825	3.29e-24	3.32e-23
KCNB2	1.52339	-1.15142	3.41e-24	3.43e-23
CNTN6	1.42233	-0.916839	3.8e-24	3.82e-23
ZDHHC19	1.19087	-2.65929	4.2e-24	4.21e-23
RGS22	-1.52429	3.10241	4.62e-24	4.63e-23
KCNA2	1.11776	-0.311444	5.05e-24	5.03e-23
ANKRD7	1.19142	-1.9478	5.29e-24	5.27e-23
STXBP6	1.13933	0.957915	5.3e-24	5.28e-23
POU3F3	1.86286	-0.754741	5.52e-24	5.49e-23
SLC6A11	1.53155	2.02323	5.63e-24	5.59e-23
CFB	-1.1211	3.11287	6.67e-24	6.62e-23
LCN2	1.64731	5.00326	7.25e-24	7.19e-23
TTLL8	1.7763	-4.14003	7.34e-24	7.28e-23
LYNX1.SLURP2	1.28859	-2.29719	9.09e-24	8.98e-23
CLIC6	-1.87599	6.8057	9.27e-24	9.15e-23
PCDHAC2	1.01979	-0.176183	9.3e-24	9.18e-23
NRSN1	2.11955	-1.70801	9.78e-24	9.63e-23
B3GNT3	1.30738	2.91449	1.09e-23	1.07e-22
VSX2	1.59595	-2.92144	1.09e-23	1.07e-22
H2BC14	1.89234	-2.37605	1.27e-23	1.24e-22
SYT14	1.62176	0.0539753	1.35e-23	1.31e-22
PHYHD1	-1.14128	4.30527	1.58e-23	1.53e-22
CCDC170	-1.07741	4.82824	1.61e-23	1.57e-22
GSDMC	1.307	2.21877	1.63e-23	1.58e-22
FOXI3	1.75324	-0.126008	1.69e-23	1.64e-22
PTPRT	-1.57547	6.13128	1.71e-23	1.65e-22
SLURP1	1.87629	-0.367373	1.97e-23	1.91e-22
NPTX2	1.15602	2.14141	2.11e-23	2.04e-22
PROK2	1.53374	-2.911	2.37e-23	2.27e-22
KRT17	1.44473	7.56864	2.47e-23	2.37e-22
APCS	-6.05596	-1.63317	2.48e-23	2.38e-22
ATP4A	1.38268	-3.38197	2.66e-23	2.54e-22
PRKCG	1.30249	-2.32969	2.7e-23	2.57e-22
REEP6	-1.101	6.32001	2.85e-23	2.71e-22
EGR3	-1.11967	4.97336	2.85e-23	2.71e-22
SPATA3	2.19151	-3.19033	2.87e-23	2.73e-22
COL4A3	1.00926	0.0756171	3.03e-23	2.88e-22
BPIFA1	-5.07573	2.05498	3.41e-23	3.22e-22
ADAMTS15	-1.22389	6.33721	3.72e-23	3.5e-22
PDZK1	-1.70599	4.54701	3.78e-23	3.56e-22
MYOC	-3.07072	1.26817	3.95e-23	3.72e-22
COL2A1	1.94035	6.40565	3.99e-23	3.74e-22
SYCP2L	1.0906	-0.666155	3.99e-23	3.74e-22
GDF10	-1.55211	1.04486	4.08e-23	3.82e-22
SOSTDC1	1.54827	3.0304	4.36e-23	4.08e-22
PROX1	1.02253	1.62141	4.51e-23	4.21e-22
USH1G	1.253	-1.29893	4.98e-23	4.65e-22
TMEM196	2.85772	-2.98155	5.23e-23	4.87e-22
RDH10	1.04913	6.04292	5.29e-23	4.92e-22
SPATA4	-1.24744	-0.771388	5.76e-23	5.35e-22
KLHL41	-1.09702	-0.064941	7.14e-23	6.6e-22
TUBA3D	-1.6318	3.01711	7.27e-23	6.71e-22
ANKRD30BL	1.63934	-3.9752	8.81e-23	8.09e-22
PAGE4	2.57605	-3.40923	9.05e-23	8.31e-22
SV2C	1.01152	-0.94621	9.55e-23	8.76e-22
PLEKHG4B	1.00687	4.5256	1.02e-22	9.31e-22
AGXT	-2.66257	-0.324101	1.02e-22	9.31e-22
XKR9	1.12798	0.261799	1.02e-22	9.32e-22
FAM240A	2.19972	-2.88122	1.06e-22	9.72e-22
AGMO	1.08986	-0.677197	1.08e-22	9.89e-22
TRIM10	1.75282	-3.62328	1.13e-22	1.03e-21
LIPJ	1.07866	-2.54264	1.19e-22	1.09e-21
CX3CR1	-1.03355	3.66734	1.24e-22	1.12e-21
CACNA1F	-1.08332	1.2052	1.29e-22	1.17e-21
MAPT	-1.17776	7.19336	1.5e-22	1.35e-21
GALNT17	1.09575	1.58756	1.57e-22	1.42e-21
CA12	-1.11197	9.00145	1.67e-22	1.51e-21
AL590132.1	-1.5097	-3.31071	1.7e-22	1.53e-21
FAM81B	-1.55143	0.00238077	1.77e-22	1.59e-21
DSCAM	1.32911	-0.963942	1.96e-22	1.77e-21
KCND3	-1.18358	4.7477	2.02e-22	1.81e-21
DNAAF3	-1.04728	1.26408	2.35e-22	2.1e-21
RPRML	2.20677	-3.22451	2.67e-22	2.38e-21
MYOM2	1.38056	2.40929	3.41e-22	3.03e-21
POU6F2	1.96211	-0.853784	4.09e-22	3.61e-21
CXCR1	-1.56069	-0.366056	4.23e-22	3.73e-21
MAS1	1.57276	-3.70418	4.39e-22	3.86e-21
CAVIN2	-1.04241	3.21969	4.58e-22	4.02e-21
GHSR	-3.54839	-1.99142	4.6e-22	4.04e-21
FOXL2	1.47177	-1.92084	4.67e-22	4.1e-21
FDCSP	2.24135	7.31269	5.09e-22	4.47e-21
MYOZ1	1.08226	0.936217	5.13e-22	4.49e-21
VWA2	-1.06551	5.51213	5.56e-22	4.86e-21
SLC39A6	-1.08682	10.4795	6.51e-22	5.67e-21
IRX4	1.34432	1.90666	6.58e-22	5.73e-21
FGFR4	1.14429	4.43362	6.6e-22	5.75e-21
ELAVL3	1.95073	-0.596272	6.64e-22	5.78e-21
PSMA8	1.56021	-2.78172	6.99e-22	6.08e-21
FYB2	-1.31311	2.20573	7.33e-22	6.35e-21
GC	-4.78888	-1.5754	8.57e-22	7.41e-21
NCCRP1	1.52577	4.20126	9.17e-22	7.92e-21
KCNE4	-1.30343	6.48022	9.43e-22	8.14e-21
OMD	-1.06126	3.82511	9.48e-22	8.18e-21
KLHL38	1.02216	1.49547	9.96e-22	8.59e-21
LIPF	2.42891	-1.7219	1.07e-21	9.22e-21
TTLL2	1.27388	-2.25749	1.1e-21	9.47e-21
PLA2G2C	-1.05195	0.816195	1.26e-21	1.08e-20
LY6K	1.42354	1.45035	1.31e-21	1.12e-20
CT83	3.22821	0.545221	1.41e-21	1.2e-20
PLD5	1.39097	-1.12125	1.44e-21	1.23e-20
OPRPN	2.62396	3.48276	1.51e-21	1.28e-20
APOA2	-3.57486	0.0744225	1.62e-21	1.37e-20
AREG	-1.50131	5.79251	1.69e-21	1.43e-20
SLCO4C1	1.09685	0.335664	2.03e-21	1.71e-20
SCUBE2	-1.43525	8.58667	2.05e-21	1.72e-20
PENK	1.61445	0.460793	2.17e-21	1.82e-20
TIMP4	-1.33601	2.12629	2.2e-21	1.84e-20
FABP7	2.27093	5.61973	2.2e-21	1.84e-20
TCIM	-1.11292	6.42897	2.24e-21	1.88e-20
WDR87	1.29502	-1.95042	2.28e-21	1.91e-20
SOWAHA	-1.48511	3.44155	2.31e-21	1.94e-20
SEC14L3	1.68257	-3.8439	2.37e-21	1.98e-20
TRPM6	1.09635	0.125718	2.43e-21	2.03e-20
ERVV.2	2.0154	-1.1791	2.45e-21	2.05e-20
SERPINA3	-1.16932	2.82633	2.47e-21	2.07e-20
LCE1C	-3.5574	-1.60094	2.91e-21	2.42e-20
TMEM211	1.55919	-2.73825	3.02e-21	2.51e-20
GADL1	1.75338	-2.73782	3.72e-21	3.08e-20
KLK12	2.30458	1.18586	3.89e-21	3.22e-20
CNTNAP5	1.82373	-3.41767	4.55e-21	3.74e-20
OR5AU1	1.75419	-3.94678	4.56e-21	3.75e-20
CLRN3	-1.04598	-2.77699	5.05e-21	4.14e-20
ROPN1L	-1.21139	0.562473	5.16e-21	4.23e-20
HAPLN1	1.44881	2.82213	5.83e-21	4.77e-20
RIMBP2	1.31167	0.00261143	6.28e-21	5.13e-20
INS	-4.11226	-3.36953	6.68e-21	5.44e-20
ATP2B2	1.38997	1.09137	6.89e-21	5.61e-20
DMKN	1.04569	5.40707	7.05e-21	5.74e-20
EMILIN3	1.42362	0.678297	7.45e-21	6.06e-20
MS4A6E	-2.25559	-2.95131	7.76e-21	6.3e-20
CXCL5	1.75013	0.930144	7.86e-21	6.38e-20
DLK1	2.71307	4.58903	8.31e-21	6.73e-20
NCMAP	1.26801	2.57987	9.01e-21	7.29e-20
ANKS4B	1.75516	-2.88503	9.74e-21	7.88e-20
GJB5	1.30453	1.39051	1.43e-20	1.15e-19
SPPL2C	-1.76983	-3.227	1.48e-20	1.19e-19
SLC1A6	2.10021	0.891761	1.53e-20	1.22e-19
PLA2G2A	-1.80142	4.38743	1.57e-20	1.25e-19
FGG	-3.54338	4.11539	1.6e-20	1.28e-19
KRT35	-2.73789	-2.2825	1.78e-20	1.42e-19
APOA1	-1.74119	-0.348559	2.15e-20	1.71e-19
KLK13	1.81377	2.14943	2.3e-20	1.83e-19
ICAM5	1.16272	0.190103	2.37e-20	1.88e-19
VIT	1.04063	2.06122	3.22e-20	2.53e-19
CCDC172	-4.41377	-2.22967	3.41e-20	2.68e-19
GPR158	1.27076	1.64388	4.03e-20	3.15e-19
GPR101	1.92211	-4.02803	4.5e-20	3.5e-19
SCRT2	2.53699	-3.57942	4.53e-20	3.52e-19
GLRA2	1.8908	-2.54667	4.57e-20	3.55e-19
CHST8	-1.50623	3.76655	4.7e-20	3.65e-19
GPM6A	1.72316	2.97907	4.88e-20	3.78e-19
NTSR1	1.39243	-0.860589	4.95e-20	3.84e-19
VMO1	-1.28101	2.22045	5.11e-20	3.96e-19
KRT12	-2.23993	-0.722287	5.46e-20	4.22e-19
GLYATL3	2.97791	0.0223894	5.51e-20	4.25e-19
CKM	-1.82438	0.558026	5.95e-20	4.59e-19
GOLGA6L7	1.54727	-4.06326	6.09e-20	4.69e-19
AMTN	2.14291	0.356964	6.71e-20	5.15e-19
MSLN	1.85023	5.0434	7.13e-20	5.46e-19
SLC35F3	1.18712	1.7443	7.71e-20	5.89e-19
EBLN1	-2.82439	-2.61922	9.3e-20	7.04e-19
FTHL17	3.39521	-1.2514	1.02e-19	7.74e-19
OR13A1	1.19918	-2.58638	1.1e-19	8.33e-19
MAGEB1	2.48364	-2.03262	1.14e-19	8.62e-19
SOX15	1.02487	1.11549	1.15e-19	8.63e-19
PYDC1	-2.03906	2.71196	1.17e-19	8.78e-19
ARHGAP36	-2.84654	2.86413	1.23e-19	9.26e-19
MMP12	1.37273	2.94356	1.24e-19	9.28e-19
NPSR1	2.14575	-3.91862	1.25e-19	9.42e-19
PLAT	-1.0086	7.57814	1.39e-19	1.04e-18
TAC1	-1.62636	-0.47046	1.44e-19	1.08e-18
KCNA6	1.05998	-0.509077	1.52e-19	1.14e-18
C1orf68	-4.49285	-2.52767	1.66e-19	1.24e-18
EZHIP	2.02487	-2.4613	1.96e-19	1.45e-18
KCNT1	1.00631	-0.748402	2.08e-19	1.54e-18
STH	-1.34175	-3.12777	2.22e-19	1.64e-18
ABCA8	-1.08498	3.09603	2.27e-19	1.68e-18
CREB3L3	-1.79114	-2.08764	2.31e-19	1.71e-18
ODAM	1.97567	0.896751	3.02e-19	2.22e-18
GCG	-4.64298	-1.82451	3.36e-19	2.45e-18
AQP2	1.64343	-2.37976	3.42e-19	2.49e-18
TEKT2	-1.02687	0.870552	3.48e-19	2.53e-18
ANKRD33	1.61604	-3.6881	3.5e-19	2.55e-18
FOSB	-1.22927	6.09116	3.6e-19	2.62e-18
PLIN1	-1.38775	5.03074	3.75e-19	2.73e-18
CABCOCO1	-1.15634	0.521882	3.81e-19	2.77e-18
NPFFR2	-1.59609	-0.41854	4.04e-19	2.93e-18
PSG11	-4.11872	-2.74139	4.25e-19	3.08e-18
CCDC74B	-1.06794	3.04331	4.35e-19	3.15e-18
VRTN	2.30504	-1.7066	4.48e-19	3.24e-18
TMEM95	1.49089	-4.06537	4.62e-19	3.33e-18
PRR27	3.20435	1.45149	4.68e-19	3.37e-18
EN2	1.49085	-0.158282	5.31e-19	3.81e-18
TMPRSS15	1.90784	-3.42195	5.34e-19	3.82e-18
IDO1	1.22097	4.26197	5.43e-19	3.89e-18
CYP4X1	-1.29821	6.03443	5.44e-19	3.89e-18
BEND4	1.31661	-1.69829	5.52e-19	3.95e-18
UROC1	1.20143	-3.07117	5.68e-19	4.06e-18
HS3ST4	1.7774	-0.443862	6.19e-19	4.41e-18
H1.1	2.00236	-3.64178	6.37e-19	4.53e-18
SFRP5	1.64972	-1.28738	7.23e-19	5.13e-18
CA2	-1.37241	6.54999	7.35e-19	5.22e-18
CELF3	1.29731	0.314367	9.89e-19	6.95e-18
PAPPA2	-1.10066	0.0135745	1.02e-18	7.2e-18
CCDC74A	-1.08796	5.56194	1.07e-18	7.53e-18
RPE65	1.34635	-3.07725	1.11e-18	7.76e-18
HPX	-1.2584	4.79242	1.13e-18	7.93e-18
GAL3ST3	1.53052	-3.85527	1.16e-18	8.08e-18
DAW1	1.78521	-3.86327	1.19e-18	8.3e-18
HIF3A	1.1335	0.37827	1.21e-18	8.49e-18
WNT16	1.04036	-2.38139	1.27e-18	8.87e-18
IFNL1	1.32159	-2.28074	1.36e-18	9.48e-18
HPD	-1.5175	0.863423	1.41e-18	9.83e-18
SPRR2F	2.08267	-3.64718	1.43e-18	9.94e-18
FADS6	1.68164	-1.35106	1.46e-18	1.01e-17
ZSCAN4	-1.94891	-2.59439	1.47e-18	1.02e-17
LGR6	1.20202	3.65972	1.56e-18	1.08e-17
PCSK9	1.13715	0.889065	1.58e-18	1.09e-17
NCAM1	1.02941	2.50856	1.59e-18	1.1e-17
DRD2	1.25343	0.706285	1.74e-18	1.2e-17
MYF5	-3.84338	-3.73695	1.81e-18	1.25e-17
GAD1	-1.57784	1.69181	1.9e-18	1.31e-17
GRM7	-1.38102	-1.3849	2.06e-18	1.41e-17
CAPN9	-1.07986	3.0952	2.09e-18	1.43e-17
TTC36	-1.06146	1.03421	2.63e-18	1.79e-17
KLK15	1.71157	-4.18835	2.8e-18	1.9e-17
C11orf87	1.30819	-3.23351	3.06e-18	2.08e-17
CSN2	-6.03077	6.5765	3.26e-18	2.2e-17
TCHHL1	2.56069	-2.16009	3.27e-18	2.21e-17
COL4A6	-1.24375	3.11259	3.36e-18	2.27e-17
HSD17B13	-1.06189	-1.76244	3.41e-18	2.3e-17
KRT38	1.91335	-3.26531	3.62e-18	2.43e-17
C11orf86	2.19716	-0.827132	3.87e-18	2.6e-17
CIB4	1.44382	-3.13451	4.21e-18	2.81e-17
RXFP4	1.14989	-3.25466	4.22e-18	2.82e-17
TMEM171	1.05317	-0.612832	4.26e-18	2.85e-17
DACT2	1.20352	-0.590322	4.7e-18	3.13e-17
TRPV6	1.11767	4.02015	4.78e-18	3.18e-17
NAT16	1.52984	-2.57378	4.78e-18	3.18e-17
MARCO	1.28428	2.78673	5.13e-18	3.4e-17
SMOC1	1.2565	3.5502	5.37e-18	3.56e-17
LCE1B	-4.06988	-2.39703	5.41e-18	3.58e-17
SOHLH2	1.07985	-1.58559	5.77e-18	3.81e-17
SCUBE3	1.03938	4.67313	6.22e-18	4.11e-17
LCE6A	-4.21773	-3.4735	6.28e-18	4.15e-17
DHRS9	-1.17299	1.72406	6.35e-18	4.19e-17
PGR	-1.45049	7.31191	6.4e-18	4.22e-17
DIRAS3	-1.21279	2.30676	6.9e-18	4.54e-17
DRD1	1.31587	-0.582475	7.9e-18	5.19e-17
KRT33B	2.26156	-3.01798	8.12e-18	5.32e-17
GRIN2A	1.03517	1.10767	8.2e-18	5.37e-17
SLC16A12	-1.21812	-0.272338	8.28e-18	5.42e-17
C4orf45	1.19595	-3.7977	9.27e-18	6.04e-17
KRT72	1.53273	-2.78837	9.34e-18	6.09e-17
FETUB	1.73895	-3.53484	1.03e-17	6.69e-17
CCDC196	-1.69357	-0.0920098	1.31e-17	8.45e-17
CPA2	1.14301	-2.84313	1.33e-17	8.54e-17
SLPI	1.31328	6.64421	1.59e-17	1.02e-16
GLP1R	1.1478	1.28496	1.61e-17	1.03e-16
OR52N2	1.50143	-3.55487	1.68e-17	1.07e-16
SPRR2B	2.89926	-3.54872	1.7e-17	1.09e-16
ITIH1	-1.37959	-1.80862	1.78e-17	1.14e-16
BRSK2	1.10763	1.69855	2.2e-17	1.39e-16
BMP5	1.45803	1.43585	2.22e-17	1.41e-16
C1orf141	1.96954	-4.19459	2.23e-17	1.41e-16
CFC1	2.41215	-3.83305	2.24e-17	1.42e-16
ADGRE3	-1.31211	-1.90591	2.3e-17	1.45e-16
TRHR	1.2017	-3.45116	2.54e-17	1.6e-16
MYL7	-1.76217	-0.183299	2.85e-17	1.79e-16
CCDC166	1.26377	-3.79193	2.88e-17	1.81e-16
SSX3	-3.77975	-3.14688	2.91e-17	1.83e-16
CIDEA	-1.60295	1.60612	2.92e-17	1.84e-16
GNG4	1.28968	3.71935	3.11e-17	1.95e-16
DMBT1	-2.1593	2.87695	3.15e-17	1.97e-16
CYP2A13	-2.394	-1.11855	3.42e-17	2.14e-16
CHIT1	-1.50914	4.49093	3.52e-17	2.2e-16
SCN2B	-1.10338	0.176459	3.65e-17	2.28e-16
ANKFN1	-1.45194	0.125667	3.83e-17	2.38e-16
SLC6A5	2.20032	-3.93641	3.96e-17	2.47e-16
ACOX2	-1.04223	4.79557	3.97e-17	2.47e-16
LCE2B	-4.82976	-2.57048	4.05e-17	2.51e-16
NPY2R	-2.63048	0.438596	4.09e-17	2.54e-16
SLC27A6	1.11589	1.82155	4.12e-17	2.55e-16
CFAP77	-1.33425	-1.19618	4.5e-17	2.78e-16
LDLRAD1	-1.2421	0.39348	4.65e-17	2.87e-16
DRD5	1.38177	-4.19042	4.71e-17	2.91e-16
KRT6B	1.48334	5.9215	4.87e-17	3e-16
HELT	2.14577	-4.07152	4.9e-17	3.02e-16
MYEOV	1.24871	2.94988	5.6e-17	3.44e-16
INAVA	1.04361	3.65636	5.68e-17	3.49e-16
HKDC1	1.10928	-1.8137	5.74e-17	3.52e-16
MYT1L	1.52327	-1.59104	6.76e-17	4.12e-16
ADAM18	2.13419	-3.0869	6.82e-17	4.15e-16
TRIM29	1.08023	6.00861	6.99e-17	4.25e-16
STRA8	1.96	-1.50826	7.1e-17	4.32e-16
LMOD2	-2.12131	-1.34215	7.11e-17	4.32e-16
SUN3	1.48601	-2.67528	7.14e-17	4.34e-16
ALDOB	-1.2601	-0.899098	7.36e-17	4.47e-16
KIF12	-1.00093	5.7108	7.4e-17	4.49e-16
C18orf63	1.84979	-3.55704	7.51e-17	4.56e-16
AQP7	-1.25473	1.97744	8.13e-17	4.92e-16
OGDHL	1.30661	0.717848	9.06e-17	5.47e-16
APOF	-1.35747	-0.273021	9.34e-17	5.63e-16
DPP6	1.24287	-0.597631	9.71e-17	5.85e-16
GLRA3	-2.14457	3.59674	1.04e-16	6.27e-16
C16orf90	1.09679	-4.05767	1.06e-16	6.35e-16
CFAP46	-1.17231	1.12255	1.12e-16	6.7e-16
CXCL14	-1.27848	8.61667	1.14e-16	6.86e-16
NR1H4	2.42137	-2.76262	1.19e-16	7.11e-16
OPRD1	1.09657	1.7124	1.26e-16	7.5e-16
HDC	1.44568	3.84782	1.27e-16	7.55e-16
SMIM6	-1.21715	-1.57139	1.27e-16	7.56e-16
WDR38	-1.47196	-1.09395	1.28e-16	7.62e-16
TENM1	1.01986	0.638162	1.37e-16	8.16e-16
TEX55	1.69696	-4.19283	1.51e-16	8.96e-16
LHCGR	1.68044	-2.7641	1.55e-16	9.19e-16
FLG2	-2.7209	-1.06004	1.89e-16	1.11e-15
SIM2	1.19542	2.54462	1.91e-16	1.12e-15
KRT20	2.38698	1.40756	1.92e-16	1.13e-15
NAV3	-1.08898	3.88828	1.97e-16	1.15e-15
FGF21	2.1959	-2.98661	2.03e-16	1.19e-15
COX6B2	-1.2101	0.0229465	2.48e-16	1.45e-15
HOXD12	1.48322	-3.48993	2.58e-16	1.5e-15
PRODH2	-2.71817	-3.52174	2.66e-16	1.55e-15
XKR3	1.16388	-3.7584	2.74e-16	1.59e-15
SCG2	-1.37491	3.48338	3.06e-16	1.77e-15
GPD1	-1.26764	4.37901	3.32e-16	1.92e-15
AMY2A	-2.50485	-2.049	3.35e-16	1.94e-15
TFF1	-1.69371	7.93578	3.46e-16	2e-15
FAM187B	-1.78215	-3.3187	3.47e-16	2e-15
SH3GL2	1.23795	-0.0378293	4.13e-16	2.37e-15
PCK1	-1.5389	1.61205	4.35e-16	2.49e-15
FLT3	-1.07695	2.99992	4.57e-16	2.61e-15
NRXN1	1.25757	1.31288	4.85e-16	2.77e-15
FMO3	1.08117	3.09921	5.12e-16	2.92e-15
PAX1	1.26898	0.319061	5.32e-16	3.03e-15
FABP4	-1.3306	5.91564	5.78e-16	3.29e-15
FAM9C	2.07196	-0.187571	5.84e-16	3.32e-15
IL36RN	1.67481	-1.51509	6.54e-16	3.7e-15
STAC2	1.40683	5.81356	6.59e-16	3.73e-15
CERKL	-1.05258	-0.104968	7.84e-16	4.41e-15
LINGO2	1.03556	-2.07807	7.87e-16	4.43e-15
C8orf34	-1.32078	0.967281	8.14e-16	4.58e-15
CALCB	1.46778	-2.2058	8.38e-16	4.71e-15
EPO	1.32596	0.218953	8.66e-16	4.86e-15
DEFB124	1.14325	-3.31874	8.82e-16	4.94e-15
GDNF	1.3685	0.540518	9.01e-16	5.04e-15
CA1	1.38758	-3.02095	9.41e-16	5.26e-15
SLC17A4	2.08802	-3.67721	1e-15	5.6e-15
C5orf38	-1.00875	4.51872	1.12e-15	6.23e-15
ENPP3	1.03095	2.27542	1.21e-15	6.66e-15
CHST9	1.09477	1.67768	1.31e-15	7.23e-15
ERICH5	1.29692	-0.136731	1.32e-15	7.26e-15
UGT1A1	2.24972	-2.94341	1.35e-15	7.46e-15
SLITRK3	-2.07582	-0.525678	1.45e-15	8e-15
CHAT	2.06873	-3.82445	1.84e-15	1.01e-14
IL17B	1.03378	0.0770193	1.86e-15	1.02e-14
ANKRD34C	-1.5783	-3.00738	1.93e-15	1.05e-14
KRT24	1.80233	-0.412691	2.03e-15	1.11e-14
PNMA5	1.60639	-0.621705	2.14e-15	1.16e-14
NLRP11	1.25125	-3.21233	2.15e-15	1.17e-14
ALPI	-2.83959	-3.37899	2.21e-15	1.2e-14
POU4F3	1.15237	-0.711831	2.4e-15	1.3e-14
OR6B3	-1.5495	-3.74189	2.82e-15	1.52e-14
CFTR	1.16331	0.376971	3e-15	1.61e-14
F7	-1.14255	3.25474	3.49e-15	1.87e-14
ANXA8	1.17862	1.76999	3.52e-15	1.88e-14
HOXD11	1.09078	-3.16699	3.68e-15	1.96e-14
NXPH1	1.86344	3.15085	4.12e-15	2.19e-14
CIDEC	-1.4274	3.1597	4.66e-15	2.47e-14
SBSN	1.74994	2.8549	5.02e-15	2.65e-14
CACNA1S	-1.92186	-2.18934	5.02e-15	2.65e-14
BBOX1	1.15273	2.87899	5.19e-15	2.74e-14
MYH2	-1.81962	0.632506	5.29e-15	2.79e-14
HAO2	1.6233	0.67881	5.52e-15	2.91e-14
GKN2	-2.49174	-3.34722	5.94e-15	3.12e-14
IQCJ	-1.67967	-2.54658	6.77e-15	3.54e-14
STC2	-1.07471	9.21969	7.29e-15	3.81e-14
SPRR2G	2.36864	-3.18273	8.08e-15	4.21e-14
TMEM178B	1.01765	2.90046	8.18e-15	4.26e-14
STMN4	1.24556	-1.32761	8.29e-15	4.31e-14
ZNF385B	-1.25881	3.4938	8.36e-15	4.35e-14
AK5	-1.01295	4.00164	8.73e-15	4.53e-14
SERPINA4	-1.25808	-1.45257	8.78e-15	4.55e-14
TEX47	1.73135	-4.05104	9.09e-15	4.71e-14
CCL14	-1.07024	-1.43258	9.62e-15	4.97e-14
FGF10	-1.45815	5.21099	1.04e-14	5.34e-14
UNC13C	1.07009	-1.9928	1.11e-14	5.72e-14
RELN	1.00483	2.06529	1.22e-14	6.26e-14
HOATZ	-1.03655	-1.58574	1.3e-14	6.68e-14
SLC26A5	-1.17189	-1.13449	1.32e-14	6.75e-14
C4BPA	-1.73868	1.58963	1.33e-14	6.82e-14
NR5A1	1.71363	-1.40398	1.45e-14	7.4e-14
SPO11	-2.98316	-3.69649	1.51e-14	7.67e-14
NPY4R	1.38647	-3.92924	1.53e-14	7.77e-14
SCUBE1	-1.07788	3.65242	1.55e-14	7.86e-14
FAM177B	-1.14997	0.523535	1.65e-14	8.35e-14
KIR3DL3	1.82522	-4.1353	1.73e-14	8.73e-14
DNAAF6	-1.47917	-2.94739	1.83e-14	9.25e-14
FGF8	1.06165	-3.98952	1.83e-14	9.26e-14
ISL2	1.34027	-2.46627	1.9e-14	9.57e-14
RFPL4B	1.23687	-2.92205	1.9e-14	9.58e-14
HRH3	1.54438	-1.6312	1.91e-14	9.6e-14
CD300LG	-1.2166	1.59806	1.92e-14	9.66e-14
FGF19	1.29518	-1.87461	2.1e-14	1.06e-13
TMC5	-1.02738	5.77045	2.19e-14	1.1e-13
OR4D10	-3.08943	-3.88149	2.29e-14	1.15e-13
ERVFRD.1	-1.28744	-0.93578	2.7e-14	1.34e-13
CPA1	-1.21367	-2.5216	2.97e-14	1.47e-13
AICDA	-1.75956	-0.970325	3.06e-14	1.51e-13
PMP2	1.81708	-2.40737	3.07e-14	1.52e-13
LRRC71	-1.03841	-1.23896	3.13e-14	1.55e-13
MKRN3	1.29094	1.18061	3.2e-14	1.58e-13
NRAP	-1.66557	-0.393875	3.3e-14	1.62e-13
ZNF679	2.34523	-3.98818	3.42e-14	1.68e-13
TMEM213	1.34986	1.58544	3.49e-14	1.71e-13
CWH43	1.37295	0.755504	3.52e-14	1.73e-13
SLC22A10	-1.33158	-2.02635	3.54e-14	1.74e-13
PERCC1	-1.12933	0.0243656	3.61e-14	1.77e-13
KCNK16	-2.4181	-2.84627	3.7e-14	1.81e-13
CCN6	1.14069	0.566267	3.75e-14	1.83e-13
MC4R	1.13184	-3.3039	4.18e-14	2.04e-13
AWAT2	1.32042	-2.02795	4.77e-14	2.32e-13
ADCY1	-1.03723	6.0204	4.88e-14	2.37e-13
SPINK4	-1.44347	-0.49739	4.92e-14	2.39e-13
PGLYRP2	-1.35174	3.22599	4.98e-14	2.42e-13
LGSN	1.34525	-2.19076	5.01e-14	2.43e-13
ZNF648	-1.04181	-0.217334	5.1e-14	2.47e-13
CLRN1	-1.43526	-3.42559	5.12e-14	2.48e-13
GLYAT	-1.31992	-0.95676	5.14e-14	2.49e-13
C12orf40	1.51481	-3.75023	5.73e-14	2.76e-13
MINDY4B	-1.5373	-4.02058	6.16e-14	2.97e-13
GDPD2	1.08644	0.0991095	6.22e-14	3e-13
SNTN	-1.3387	-0.516536	6.48e-14	3.12e-13
FGF4	2.88258	0.505136	6.5e-14	3.13e-13
LEP	-1.45619	2.53687	7.36e-14	3.53e-13
STEAP4	-1.01158	6.10621	7.46e-14	3.58e-13
KRT222	-1.13398	-0.880801	7.84e-14	3.75e-13
KRT14	1.26283	7.69444	8.02e-14	3.84e-13
SYT1	-1.26051	5.41728	8.46e-14	4.04e-13
ANKRD62	1.11787	-3.24534	8.76e-14	4.17e-13
MYH7	-2.43489	1.20257	9.11e-14	4.34e-13
PLIN4	-1.12759	5.99576	9.11e-14	4.34e-13
CYP24A1	-1.70949	2.22845	9.37e-14	4.46e-13
DEFB132	-1.21781	-0.63563	9.92e-14	4.71e-13
LCE2D	-3.66136	-3.48264	9.96e-14	4.72e-13
IZUMO2	1.34588	-4.12397	1.05e-13	4.96e-13
TM4SF4	1.16817	-1.79964	1.05e-13	4.96e-13
MSLNL	1.2489	-1.15603	1.06e-13	5.02e-13
MAG	-1.13217	0.532133	1.07e-13	5.04e-13
PCDH9	1.11046	2.61336	1.07e-13	5.06e-13
KRT5	1.19369	8.06977	1.14e-13	5.38e-13
GP2	-1.51327	5.70253	1.18e-13	5.56e-13
C12orf56	1.38891	-1.14161	1.28e-13	6.02e-13
CDC20B	-1.84872	3.08872	1.42e-13	6.65e-13
TEX13D	1.54424	-3.90958	1.45e-13	6.78e-13
CPN1	-2.49878	-4.10372	1.51e-13	7.02e-13
PRSS55	1.36014	-3.94318	1.53e-13	7.13e-13
PCP4L1	1.04565	1.3925	1.61e-13	7.51e-13
TMEM179	1.51698	0.953399	1.65e-13	7.68e-13
UGT2B4	1.94501	3.3093	1.71e-13	7.94e-13
TEKT1	-1.41722	-0.477871	1.92e-13	8.88e-13
OR13G1	-1.56095	-3.78058	1.92e-13	8.89e-13
C8A	-2.89623	-3.10453	2.15e-13	9.9e-13
TMEM215	-1.24916	-0.204036	2.24e-13	1.03e-12
ANKRD34B	1.24876	-1.27931	2.31e-13	1.06e-12
MAP3K19	-1.14987	-0.6146	2.31e-13	1.06e-12
NLRP8	-1.45723	-1.75036	2.6e-13	1.19e-12
DNAI2	-1.15359	-3.02408	2.81e-13	1.28e-12
HOXB1	-1.2812	-1.7938	2.88e-13	1.32e-12
UCP1	-1.86168	0.880971	2.91e-13	1.33e-12
ELOA2	1.14307	-3.60927	3.05e-13	1.39e-12
SLC7A2	-1.06822	8.16387	3.13e-13	1.43e-12
GRIA2	-1.78305	4.7047	3.21e-13	1.46e-12
SLC26A9	1.32513	0.499175	3.3e-13	1.5e-12
PLG	-1.8298	-2.72179	3.3e-13	1.5e-12
VGF	1.09641	0.95223	3.38e-13	1.54e-12
PRB4	1.87806	-3.81001	3.51e-13	1.59e-12
SCGB1D2	-1.73651	8.3465	3.85e-13	1.74e-12
SYTL5	-1.07887	3.94217	3.95e-13	1.78e-12
SYT9	-1.20101	3.50604	4.13e-13	1.86e-12
LCE2C	-3.7153	-3.14878	4.17e-13	1.88e-12
AGR3	-1.14273	7.03054	4.21e-13	1.89e-12
TUBA3E	-1.32445	1.16938	4.27e-13	1.92e-12
NBPF6	-1.30943	0.814811	4.39e-13	1.97e-12
ZIC3	1.71499	-2.04287	4.69e-13	2.1e-12
PRR20G	1.54797	-3.93624	4.7e-13	2.1e-12
PAX3	1.00038	-1.10767	4.8e-13	2.14e-12
HSD3B1	1.73001	-2.56052	5.19e-13	2.32e-12
STXBP5L	1.19364	-0.503779	5.25e-13	2.34e-12
PNMA6E	2.37134	-1.05742	5.65e-13	2.51e-12
MOGAT1	1.111	-3.26679	5.82e-13	2.58e-12
DIPK1C	1.02488	0.148679	6.22e-13	2.75e-12
IBSP	-1.26695	2.96469	6.7e-13	2.96e-12
BMPR1B	-1.32086	7.8024	7.02e-13	3.1e-12
TMEM151A	1.13848	-0.746911	7.05e-13	3.11e-12
ADIPOQ	-1.39859	4.7516	7.07e-13	3.12e-12
TRIML2	1.27181	-2.07971	7.63e-13	3.36e-12
SDR9C7	1.22638	-2.10188	7.73e-13	3.4e-12
ATP10B	1.04753	-0.414169	7.84e-13	3.45e-12
SPATA22	1.0682	-2.67703	9.64e-13	4.21e-12
FAM9A	1.9564	-4.03879	1e-12	4.37e-12
SPATA21	1.04633	-3.51549	1.09e-12	4.74e-12
CYP2C8	-1.03731	0.290192	1.13e-12	4.88e-12
NTS	-2.6229	5.05817	1.22e-12	5.28e-12
LCE3D	2.38088	-3.39884	1.22e-12	5.28e-12
CLEC4M	1.23004	-3.20413	1.24e-12	5.34e-12
NPY1R	-1.41102	8.15016	1.26e-12	5.42e-12
SPAG6	-1.58892	2.8784	1.33e-12	5.71e-12
SMCO1	-1.3014	-3.33224	1.39e-12	5.98e-12
MYPN	1.51363	-0.226015	1.41e-12	6.07e-12
CYP4Z1	-1.50796	6.47683	1.65e-12	7.04e-12
TRPM5	1.16072	-2.04529	1.77e-12	7.54e-12
C6	-1.15518	1.1711	1.8e-12	7.64e-12
CITED1	-1.22088	-2.87915	1.81e-12	7.71e-12
ADH1B	-1.28629	5.41968	2.06e-12	8.72e-12
LTF	-1.31282	10.0971	2.11e-12	8.96e-12
CYP4F8	-1.71909	4.29927	2.16e-12	9.15e-12
HNF1B	1.13687	-2.73713	2.35e-12	9.89e-12
FABP1	-2.38412	-2.01946	2.5e-12	1.05e-11
CLDN25	-1.29581	-2.60294	2.51e-12	1.06e-11
MCCD1	-1.86931	-0.380842	2.68e-12	1.12e-11
ERVV.1	1.2989	-2.002	2.71e-12	1.13e-11
ATP6V0A4	1.02021	2.95577	2.91e-12	1.22e-11
PTHLH	-1.05944	3.87368	2.92e-12	1.22e-11
TMEM82	-1.56652	-2.08548	2.96e-12	1.24e-11
COL20A1	1.10012	-2.58754	3.18e-12	1.32e-11
SOX1	1.88822	-4.02161	3.25e-12	1.35e-11
TRARG1	-1.34115	3.19824	3.51e-12	1.46e-11
SPAG17	-1.0122	2.37952	4.96e-12	2.03e-11
KCNQ2	1.40075	-0.600214	5.19e-12	2.12e-11
SERPINA6	-2.05296	5.73902	5.78e-12	2.36e-11
LRRTM3	1.77462	-2.20481	5.82e-12	2.37e-11
PSG3	1.4873	-3.9235	6.55e-12	2.66e-11
PNLDC1	1.0916	1.01272	6.98e-12	2.83e-11
PEG3	1.03855	3.97176	7.11e-12	2.88e-11
CCR6	-1.00241	-2.60585	7.21e-12	2.92e-11
NELL2	-1.04582	5.88099	7.22e-12	2.92e-11
MYO3B	-1.27509	2.9443	8.38e-12	3.37e-11
ANXA8L1	1.05667	1.23693	9.28e-12	3.72e-11
RSPO2	1.16292	-3.07495	9.63e-12	3.85e-11
PF4V1	1.18747	-3.89024	9.75e-12	3.9e-11
SLC9A4	1.0516	-2.56792	1.08e-11	4.29e-11
NBPF4	-1.22098	1.3792	1.15e-11	4.58e-11
FGF23	-2.2813	-3.52603	1.16e-11	4.59e-11
AC108941.3	1.9954	-3.94132	1.22e-11	4.82e-11
NPBWR1	1.15549	-2.05856	1.28e-11	5.05e-11
MYL1	-3.49982	-0.49101	1.28e-11	5.07e-11
SHH	1.17412	-0.956246	1.41e-11	5.55e-11
AQP10	-1.00525	-3.74672	1.47e-11	5.78e-11
TCN1	-1.51249	5.03682	1.48e-11	5.81e-11
MAB21L2	-1.82271	-2.73245	1.57e-11	6.17e-11
SLC25A48	-1.13432	2.31457	1.57e-11	6.18e-11
FXYD4	1.0703	-3.1059	1.63e-11	6.38e-11
FOXD1	1.02367	-0.0154498	1.64e-11	6.43e-11
GNAT3	2.3629	0.128504	1.73e-11	6.77e-11
TPSD1	-1.24334	1.83619	1.77e-11	6.91e-11
CBSL	1.05405	-1.36226	1.84e-11	7.16e-11
SLC7A4	-1.24764	1.74524	1.88e-11	7.32e-11
ATP1A4	-1.00072	2.47766	2.01e-11	7.82e-11
LHX3	1.69072	-3.38087	2.03e-11	7.87e-11
CDH12	1.24898	-1.57582	2.15e-11	8.31e-11
SAGE1	1.37202	-2.92613	2.18e-11	8.43e-11
HSPB3	1.86466	-2.86995	2.2e-11	8.5e-11
RIT2	-1.60358	-3.54119	2.27e-11	8.77e-11
OR2AG1	1.49009	-4.12615	2.33e-11	8.97e-11
IL20	-1.20235	2.5973	2.34e-11	9.01e-11
UMOD	-1.08326	-0.929377	2.42e-11	9.31e-11
PI3	1.46688	3.7759	2.57e-11	9.87e-11
PADI3	1.21681	1.54312	2.64e-11	1.01e-10
NAA11	2.01207	-1.92985	2.92e-11	1.11e-10
HTR3B	1.26639	-3.98173	3.21e-11	1.22e-10
ACSM1	1.01026	3.49378	3.31e-11	1.26e-10
ZIC5	1.60002	-0.526503	3.74e-11	1.41e-10
SPOCK3	-1.35808	-1.04931	4.19e-11	1.58e-10
PTPRZ1	1.13515	2.68773	4.27e-11	1.61e-10
GJB7	1.16119	-1.5971	4.48e-11	1.69e-10
MYL2	-1.84393	-0.254245	4.83e-11	1.81e-10
UGT1A6	1.97098	-3.10264	5.77e-11	2.15e-10
MUC16	1.1044	5.06729	5.81e-11	2.16e-10
ARL14	1.20407	-2.81379	6.11e-11	2.27e-10
SLC38A8	1.21362	-2.82149	6.13e-11	2.28e-10
INHBE	1.09772	-2.21824	6.17e-11	2.29e-10
SPRR2A	2.35884	0.0820414	6.39e-11	2.37e-10
CST5	-2.07717	3.89084	7.18e-11	2.65e-10
SERPINA10	-1.31527	-1.28772	8.02e-11	2.95e-10
H2AC14	1.05054	-2.2296	8.05e-11	2.96e-10
LRRC31	-1.2882	2.87371	8.62e-11	3.16e-10
DAZL	1.06907	-2.40382	9.09e-11	3.33e-10
AGTR1	-1.17997	5.16804	9.15e-11	3.35e-10
NEUROG3	-1.55046	-1.95125	9.82e-11	3.58e-10
H1.5	1.06388	-0.6586	1.04e-10	3.8e-10
KIR2DL1	-1.3395	-2.82246	1.19e-10	4.3e-10
RIPPLY2	1.63642	-3.53591	1.21e-10	4.39e-10
CORO6	-1.02852	3.56895	1.32e-10	4.75e-10
SPIC	1.0339	-3.38257	1.38e-10	4.96e-10
CSAG3	1.48787	-1.47087	1.6e-10	5.74e-10
ADGB	-1.0758	-2.17235	1.84e-10	6.54e-10
H3C2	1.03372	-0.720178	1.99e-10	7.08e-10
FREM3	-1.24949	-2.09946	2.05e-10	7.29e-10
SEMG1	1.9753	-4.0523	2.16e-10	7.64e-10
FOLR1	1.06224	3.55577	2.19e-10	7.73e-10
DMP1	-1.32074	-0.768701	2.2e-10	7.77e-10
IGFBP1	-1.50883	-0.866555	2.22e-10	7.83e-10
CCDC187	-1.03889	-0.391283	2.39e-10	8.41e-10
SLC30A8	-1.65414	6.22031	2.43e-10	8.56e-10
C20orf85	-2.08543	0.593643	2.52e-10	8.84e-10
H2AP	-1.26425	-4.11619	2.8e-10	9.8e-10
GSG1L	1.0105	-1.05447	2.85e-10	9.95e-10
RBM46	1.24872	-2.9187	3.1e-10	1.08e-09
LCN6	-1.11388	-4.02466	3.19e-10	1.11e-09
IL36B	1.4853	-4.11509	3.35e-10	1.16e-09
GSTA5	1.14754	-3.88869	3.35e-10	1.16e-09
CYP2B6	-1.24376	-1.42191	3.43e-10	1.19e-09
CASP14	1.49851	5.5188	4.08e-10	1.41e-09
SERPINB7	1.10867	1.42705	4.13e-10	1.43e-09
CD5L	1.16519	-3.5465	4.17e-10	1.44e-09
TMEM132C	-1.00188	1.27232	4.25e-10	1.47e-09
CYP1A1	-1.31467	-1.19847	4.32e-10	1.49e-09
SYNPR	1.25183	-3.43661	4.79e-10	1.65e-09
ECEL1	-1.2868	3.49931	5.15e-10	1.77e-09
GPR88	-1.08487	0.953208	6.4e-10	2.17e-09
PRB1	1.88964	-3.7176	6.76e-10	2.29e-09
NTSR2	1.35206	-1.76912	7.37e-10	2.49e-09
NKX2.3	1.47151	-2.23119	7.95e-10	2.68e-09
CYP4F22	-1.02488	3.68624	7.99e-10	2.69e-09
AL160272.2	1.69481	-2.75979	8.11e-10	2.73e-09
CCL7	1.05374	-0.510857	8.43e-10	2.83e-09
EPB42	-1.15601	-3.38465	9.08e-10	3.05e-09
BNIP5	-1.16647	-2.5991	9.46e-10	3.17e-09
GRIK1	-1.00413	0.802267	1.07e-09	3.57e-09
SOX21	1.00191	-2.46645	1.12e-09	3.74e-09
IFNL3	1.05555	-3.09082	1.13e-09	3.75e-09
SALL3	1.0409	-1.91977	1.13e-09	3.76e-09
NLRP5	-1.55275	0.368723	1.2e-09	3.99e-09
NSG2	1.27479	2.74734	1.22e-09	4.05e-09
PRSS41	1.70276	-1.77991	1.24e-09	4.11e-09
R3HDML	1.1257	-3.48042	1.29e-09	4.28e-09
LYZL1	1.08336	-3.95718	1.41e-09	4.64e-09
MTNR1A	1.02101	-4.0611	1.51e-09	4.97e-09
MTRNR2L1	1.06166	0.153343	1.61e-09	5.29e-09
TM4SF5	-1.99311	-3.18858	1.83e-09	5.98e-09
CST4	-1.36405	2.66606	1.87e-09	6.13e-09
APOBEC4	-1.50321	-2.10276	1.88e-09	6.14e-09
OR8D1	1.66942	-3.84831	1.91e-09	6.23e-09
PRSS2	-1.45504	1.75142	1.97e-09	6.42e-09
AGBL1	1.0907	-3.24474	2.02e-09	6.6e-09
RALYL	1.5905	-0.922898	2.08e-09	6.79e-09
KPRP	-2.48594	-2.07041	2.3e-09	7.46e-09
PAEP	1.07095	-0.182761	2.47e-09	7.99e-09
LCE1F	-2.90798	-3.18258	2.51e-09	8.12e-09
APOH	-2.4212	-1.97515	2.53e-09	8.17e-09
NEUROD1	2.13002	-1.42083	2.55e-09	8.23e-09
OR10H1	-1.0146	-2.71341	2.74e-09	8.81e-09
SPRR2E	2.1628	-0.435843	2.8e-09	9e-09
DPRX	-1.56012	-4.06791	2.81e-09	9.01e-09
LALBA	-3.24709	5.44647	2.89e-09	9.28e-09
TFF2	1.12528	-1.23259	2.99e-09	9.56e-09
PABPC1L2A	1.68078	-3.91829	3e-09	9.6e-09
MYF6	-1.92248	-1.73492	3.27e-09	1.04e-08
CRH	-2.02017	-3.23176	3.53e-09	1.12e-08
MUC15	1.00717	2.88722	3.86e-09	1.22e-08
ONECUT1	1.13307	-2.95556	4.05e-09	1.28e-08
GMNC	1.19335	-4.13764	4.46e-09	1.41e-08
SPRR3	1.66791	0.973634	4.53e-09	1.43e-08
C14orf180	-1.13002	-1.11926	4.61e-09	1.45e-08
MAGEB17	-1.0112	-0.726384	5.02e-09	1.57e-08
FOXJ1	-1.07279	2.9602	5.44e-09	1.7e-08
KRT25	-2.03492	-4.06058	5.74e-09	1.79e-08
SIX6	1.07411	-4.02538	5.83e-09	1.82e-08
MAGEA4	1.98504	2.17903	6.09e-09	1.89e-08
TKTL2	-1.13483	-3.57042	6.28e-09	1.95e-08
NKX6.3	1.2781	-2.2474	6.29e-09	1.95e-08
SLC6A19	1.17519	-4.08119	6.63e-09	2.05e-08
CYP4A22	-1.00128	-1.52175	7.81e-09	2.4e-08
FGB	-2.01887	4.49642	8.37e-09	2.57e-08
TSPYL6	1.11317	-3.36993	8.38e-09	2.57e-08
IL36G	1.11407	-2.93258	8.97e-09	2.74e-08
LHX8	1.13895	-1.49451	9.64e-09	2.94e-08
TDRD15	1.00837	-3.9937	9.66e-09	2.94e-08
PCDH15	1.13235	-2.98425	1.05e-08	3.17e-08
CDH18	-1.48897	-0.168297	1.17e-08	3.52e-08
OR10A2	1.05173	-3.97365	1.19e-08	3.58e-08
CSRP3	-1.96075	-1.69513	1.2e-08	3.62e-08
SLC17A8	1.14197	-2.33363	1.21e-08	3.65e-08
IFNL2	1.01001	-3.10152	1.23e-08	3.69e-08
KRTAP21.2	-1.5909	-4.10603	1.33e-08	3.99e-08
ERICH3	-1.01026	2.12408	1.45e-08	4.32e-08
MYOG	-1.23121	-2.49172	1.5e-08	4.49e-08
ALPP	1.39228	-3.09408	1.6e-08	4.76e-08
MORC1	1.17877	-3.3534	1.62e-08	4.82e-08
WFDC6	-1.17843	-3.30589	1.63e-08	4.85e-08
KRT40	-1.01822	-0.52692	1.67e-08	4.95e-08
SLITRK6	-1.02205	6.61913	1.73e-08	5.12e-08
LRRTM4	1.04958	-3.00809	1.78e-08	5.27e-08
HJV	-1.15518	-3.17205	1.82e-08	5.39e-08
ZBBX	-1.05012	-1.25173	1.98e-08	5.84e-08
CALML5	1.03851	6.53161	2.42e-08	7.08e-08
CSN3	2.10508	5.19873	2.51e-08	7.32e-08
SORCS3	1.05199	-0.968252	2.92e-08	8.47e-08
TMPRSS11A	-1.37872	-1.86168	2.93e-08	8.49e-08
ERN2	1.1204	-1.17146	3.04e-08	8.8e-08
CDH16	1.09564	-3.7078	3.06e-08	8.87e-08
ARHGAP40	-1.04867	3.91108	3.07e-08	8.89e-08
OLAH	1.11252	-0.221456	3.43e-08	9.9e-08
NPY5R	-1.19807	1.82419	4.04e-08	1.16e-07
PAX7	1.37248	1.83919	4.21e-08	1.2e-07
CR2	1.01621	2.49796	4.28e-08	1.22e-07
EVX1	-1.06388	-2.30206	4.4e-08	1.26e-07
PANX3	1.2393	-3.69924	4.82e-08	1.37e-07
SLITRK1	1.34908	0.291774	5.62e-08	1.59e-07
RLN3	1.19579	-4.06048	5.63e-08	1.59e-07
ALPG	1.21031	-4.11177	5.67e-08	1.6e-07
OR1F1	1.2938	-3.46574	5.75e-08	1.62e-07
SERPINB12	1.36176	-3.95203	6.03e-08	1.7e-07
MCHR2	1.25455	-4.13337	6.12e-08	1.72e-07
UGT1A7	1.82441	-1.69874	6.23e-08	1.75e-07
HCRTR2	1.29152	-1.90791	6.59e-08	1.85e-07
DLX2	-1.0298	1.99284	6.85e-08	1.92e-07
GABRB1	1.08398	-2.55441	6.96e-08	1.94e-07
ANKRD30A	-1.00799	5.78776	8.17e-08	2.27e-07
OTX2	1.46773	-3.80413	8.38e-08	2.32e-07
IL9	-1.27393	-4.19793	8.49e-08	2.35e-07
PIGR	-1.02537	6.11732	9.55e-08	2.64e-07
SPANXC	-1.95303	-2.97116	1.04e-07	2.85e-07
GABRA3	1.20021	0.307886	1.08e-07	2.95e-07
MALRD1	-1.09736	2.9369	1.12e-07	3.06e-07
SPRR2D	1.94525	-0.198203	1.28e-07	3.5e-07
MMP26	-1.75872	-3.83531	1.34e-07	3.66e-07
SP8	1.53934	-3.23241	1.34e-07	3.66e-07
FAM71E2	-1.27358	-4.06581	1.35e-07	3.68e-07
MAGEA10	1.74946	-0.702156	1.49e-07	4.03e-07
CYP2A6	-1.4321	5.96858	1.6e-07	4.33e-07
ORM2	1.0494	2.28074	1.69e-07	4.56e-07
CSH2	1.53332	-3.72786	1.75e-07	4.72e-07
LCE5A	-1.78549	-3.5017	2.03e-07	5.45e-07
IVL	1.19254	0.61276	2.2e-07	5.87e-07
ACSM2A	1.01148	-3.29341	2.21e-07	5.9e-07
KRT78	1.24408	-1.76272	2.48e-07	6.59e-07
CPHXL	-1.09503	-3.94554	2.93e-07	7.75e-07
LCE1E	-1.92205	-4.19225	3.1e-07	8.18e-07
PABPC1L2B	1.46898	-3.75373	3.39e-07	8.91e-07
LIN28A	1.31306	0.813229	3.48e-07	9.14e-07
MUCL1	-1.21751	8.70513	3.6e-07	9.45e-07
SCEL	1.13265	0.730811	3.6e-07	9.45e-07
RTP3	1.53024	-1.94373	3.63e-07	9.52e-07
ZNF716	1.33089	-2.40552	3.76e-07	9.84e-07
KRT6C	1.16986	1.27077	4.5e-07	1.17e-06
FEZF1	1.06025	-3.08862	4.64e-07	1.21e-06
SPRR4	1.64984	-4.02913	4.98e-07	1.29e-06
NPY	-1.71733	-0.533836	5.28e-07	1.37e-06
AADAC	1.01228	-0.842801	5.98e-07	1.54e-06
FOXA2	1.26899	-2.64491	6.07e-07	1.56e-06
OTOP3	1.23316	-2.94311	6.65e-07	1.7e-06
LCE1A	-2.4674	-2.43635	6.74e-07	1.72e-06
PRAME	1.01644	5.00686	6.97e-07	1.78e-06
DCD	1.65329	6.47114	7.13e-07	1.82e-06
CAPNS2	-1.13075	-1.05471	7.21e-07	1.84e-06
LY6D	1.15976	2.77168	7.46e-07	1.9e-06
CSAG1	1.23601	0.413185	7.99e-07	2.03e-06
SMPX	1.08872	-2.24806	8.08e-07	2.05e-06
NKX2.2	1.21412	-0.540909	8.17e-07	2.07e-06
CALCA	-1.42338	-1.40607	8.48e-07	2.14e-06
OR10Q1	1.12983	-4.15811	8.58e-07	2.17e-06
ZPBP2	-1.29595	-2.74978	8.7e-07	2.19e-06
TAAR1	-1.64978	-4.24264	9.4e-07	2.36e-06
SCGN	1.01663	1.91387	1.06e-06	2.64e-06
LCE3A	1.01593	-4.14278	1.43e-06	3.52e-06
SST	-1.66658	-2.61292	1.44e-06	3.53e-06
GAGE1	1.74117	-2.78635	1.49e-06	3.65e-06
SCG3	1.03029	1.76308	1.5e-06	3.68e-06
TBC1D3D	1.28155	-2.65642	1.69e-06	4.12e-06
POTEC	-1.44433	0.365707	1.71e-06	4.15e-06
KCNJ18	1.26127	-3.50143	1.74e-06	4.22e-06
NEUROG2	1.09797	-0.124632	1.74e-06	4.23e-06
CHGB	1.28591	7.07624	1.83e-06	4.43e-06
POTED	-1.03086	-4.08536	1.86e-06	4.5e-06
COX7B2	1.65016	-1.85738	1.94e-06	4.69e-06
C10orf99	1.39788	-3.03252	1.96e-06	4.74e-06
LACRT	1.68275	4.04577	2.25e-06	5.4e-06
CRISP1	-1.18045	-2.58759	3.1e-06	7.33e-06
SPDYC	1.12772	2.93582	3.19e-06	7.53e-06
GABRG2	1.41419	-0.036814	3.19e-06	7.54e-06
NLRP13	-1.11029	-2.67073	3.31e-06	7.81e-06
NPIPA7	-1.26975	-4.0937	4.03e-06	9.39e-06
CGB5	-1.50893	-3.87764	4.05e-06	9.44e-06
EDDM3B	-1.05917	-1.12617	4.42e-06	1.03e-05
DPP10	1.0391	-0.0293513	4.48e-06	1.04e-05
SLCO1B3	1.35281	-3.2984	5.08e-06	1.17e-05
OLFM4	-1.14929	6.29689	5.93e-06	1.36e-05
MUC7	-1.33303	0.375642	5.95e-06	1.37e-05
KNCN	-1.11098	-3.97752	6.14e-06	1.41e-05
KNG1	-1.0592	-3.05813	7.21e-06	1.64e-05
F9	-1.61134	-3.63712	8.21e-06	1.86e-05
ADAM29	-1.0599	-0.402521	8.42e-06	1.9e-05
TERB2	1.31595	-3.35181	8.72e-06	1.97e-05
CPB1	-1.27338	10.8124	9.41e-06	2.11e-05
SLC5A7	-1.19236	-0.386848	1.02e-05	2.28e-05
INSL4	-1.20509	-3.40531	1.12e-05	2.49e-05
SLCO1B3.SLCO1B7	1.46552	-2.92887	1.14e-05	2.55e-05
PCDH10	-1.00158	3.66092	1.34e-05	2.95e-05
SULT1C3	1.76339	1.52051	1.39e-05	3.06e-05
CNGA2	1.07495	-1.07117	1.45e-05	3.19e-05
KCNU1	-1.0501	-1.70635	1.5e-05	3.29e-05
CA10	-1.33006	-0.468678	1.79e-05	3.89e-05
OR56A3	1.1329	-1.70612	2.25e-05	4.85e-05
CFHR4	1.1148	-3.3318	2.44e-05	5.25e-05
MAGEA9	1.391	-3.93885	2.47e-05	5.3e-05
CGA	-1.23476	4.88217	3.16e-05	6.7e-05
CSAG2	1.01689	-3.65966	3.23e-05	6.84e-05
KRTAP4.1	1.21141	-3.51373	4.2e-05	8.78e-05
SLC18A3	1.2771	-3.52997	4.36e-05	9.1e-05
AHSG	-1.27278	-2.68167	4.82e-05	0.0001003
CT45A10	1.40312	-2.79228	5.03e-05	0.000104522
LRRC53	1.27281	-0.70589	5.08e-05	0.000105321
TBX10	1.05174	0.575297	5.29e-05	0.00010953
AADACL2	1.02423	-2.96968	6.2e-05	0.000127349
OR8A1	1.08759	-3.5085	6.21e-05	0.000127645
KCNC2	-1.15547	3.08181	8.01e-05	0.000162334
MAGEB16	-1.50436	-3.08669	8.6e-05	0.000173588
SERPINB11	1.35832	-2.93916	9.92e-05	0.000198314
UGT2B11	-1.11912	5.12419	0.0001	0.000199918
LCE1D	-1.70383	-3.78325	0.000104242	0.00020794
C10orf71	-1.37172	-2.82641	0.000123096	0.000243232
PRB2	1.12465	-3.42242	0.000131023	0.000258158
CSMD3	1.0102	1.44753	0.000131969	0.000259965
DPPA2	1.18041	-3.91405	0.000144065	0.000282157
SFTPC	-1.10828	-3.03337	0.000161234	0.000314074
SLCO6A1	1.00135	-3.7672	0.000205471	0.000396341
TRIM49	-1.39057	-4.09701	0.000209004	0.000402854
TMEM229A	-1.10558	-3.54165	0.000230196	0.000441338
MAGEA6	1.30644	1.9692	0.000253768	0.000484107
SCGB1A1	-1.00162	-3.055	0.000301592	0.000569006
ELSPBP1	-1.13074	-4.00752	0.000318582	0.000599365
XAGE5	-1.47387	-2.81813	0.000345742	0.000646811
MAGEA3	1.25693	2.13135	0.000361996	0.000675113
CLEC3A	-1.07691	7.96111	0.000378686	0.000704051
MAGEC2	1.0971	0.180026	0.000389185	0.000722302
H4C13	1.01112	-3.81668	0.000476832	0.000875221
DEFB4A	1.17825	-3.85195	0.00052423	0.000957726
WFDC5	-1.002	-1.66636	0.000554492	0.00101024
RPTN	1.00376	-3.07082	0.000557527	0.00101526
MAGEA1	-1.09139	1.3622	0.000737173	0.00132022
XIRP2	-1.07154	0.0500048	0.00191502	0.00324434
KLHL1	-1.28805	1.54676	0.00226436	0.00379828
MAGEA9B	1.06203	-2.47667	0.00235652	0.00394588
DCAF12L1	-1.02133	-1.51773	0.00369156	0.00602767
UGT1A10	-1.00182	-3.44816	0.00592723	0.00938686
